# Supplementary material for: Subtyping analysis reveals new variants and accelerated evolution of Clostridioides difficile toxin B
Source: Commun Biol. 2020 Jul 3;3:347. doi: 10.1038/s42003-020-1078-y (PMC7335066; doi:10.1038/s42003-020-1078-y)
Supplement: Supplementary file 3 — Supplementary data 1 [file 42003_2020_1078_MOESM3_ESM.xlsx]

## Sheet: Sheet1
	Supplementary Data 1 A list of the C. difficile genomes used for this study. Column A: Ref_Accession; Column B: Sequence Type; Column C: TcdB Subtype; Column D-G: Chromosomal information of the tcdB gene; Column H: Existing of TcdA; Column I-L: Chromosomal information of the tcdA gene; Column M: Source information; Column N: Country of Origin; Column O: Strain name.
Ref_Accession/Run Info	Sequence Type	TcdB Subtype	Chr	Start	End	Strand	With TcdA	Chr	Start	End	Strand	Source	Country of Origin	Strain name
GCF_900008305.1	ST1	NA	NA	NA	NA	NA	NA	NA	NA	NA	NA	human	Canada	unknown
GCF_900008515.1	ST1	NA	NA	NA	NA	NA	NA	NA	NA	NA	NA	human	Canada	unknown
GCF_900008585.1	ST1	NA	NA	NA	NA	NA	NA	NA	NA	NA	NA	human	Canada	unknown
GCF_900008655.1	ST1	NA	NA	NA	NA	NA	NA	NA	NA	NA	NA	human	Canada	unknown
GCF_900009445.1	ST1	NA	NA	NA	NA	NA	NA	NA	NA	NA	NA	human	Canada	unknown
GCF_900010115.1	ST1	NA	NA	NA	NA	NA	NA	NA	NA	NA	NA	human	Canada	unknown
GCF_900010145.1	ST1	NA	NA	NA	NA	NA	NA	NA	NA	NA	NA	human	Canada	unknown
GCF_900010505.1	ST1	NA	NA	NA	NA	NA	NA	NA	NA	NA	NA			unknown
GCF_900011985.1	ST1	NA	NA	NA	NA	NA	TcdA	NZ_FAAE01000047.1	14330	22462	-	human	Canada	unknown
GCF_900012435.1	ST1	NA	NA	NA	NA	NA	NA	NA	NA	NA	NA	human	Canada	unknown
GCF_900012485.1	ST1	NA	NA	NA	NA	NA	NA	NA	NA	NA	NA	human	Canada	unknown
GCF_900012745.1	ST1	NA	NA	NA	NA	NA	NA	NA	NA	NA	NA	human	Canada	unknown
GCF_900012885.1	ST1	NA	NA	NA	NA	NA	NA	NA	NA	NA	NA	human	Canada	unknown
GCF_900013005.1	ST1	NA	NA	NA	NA	NA	NA	NA	NA	NA	NA	human	Canada	unknown
GCF_900013135.1	ST1	NA	NA	NA	NA	NA	NA	NA	NA	NA	NA	human	Canada	unknown
GCF_900013685.1	ST1	NA	NA	NA	NA	NA	TcdA	NZ_FAFY01000024.1	28421	36553	-	human	Canada	unknown
GCF_900013745.1	ST1	NA	NA	NA	NA	NA	NA	NA	NA	NA	NA	human	Canada	unknown
GCF_900014495.1	ST1	NA	NA	NA	NA	NA	NA	NA	NA	NA	NA	human	Canada	unknown
GCF_900014505.1	ST1	NA	NA	NA	NA	NA	NA	NA	NA	NA	NA	human	Canada	unknown
GCF_900014535.1	ST1	NA	NA	NA	NA	NA	NA	NA	NA	NA	NA	human	Canada	unknown
GCF_900015655.1	ST1	NA	NA	NA	NA	NA	NA	NA	NA	NA	NA	human	Canada	unknown
GCF_900016335.1	ST1	NA	NA	NA	NA	NA	NA	NA	NA	NA	NA	human	Canada	unknown
GCF_000003215.1	ST1	TcdB2	NZ_CM000441.1	661081	668181	+	TcdA	NZ_CM000441.1	669531	677663	+	Homo sapiens	Canada: Quebec	unknown
GCF_000085225.1	ST1	TcdB2	NC_013315.1	710024	717124	+	TcdA	NC_013315.1	718474	726606	+			CD196
GCF_000154645.1	ST1	TcdB2	NZ_CM000661.1	714798	721898	+	TcdA	NZ_CM000661.1	723248	731380	+	Homo sapiens	USA: Minnesota, Minneapolis	unknown
GCF_000154665.1	ST1	TcdB2	NZ_CM000657.1	658171	665271	+	TcdA	NZ_CM000657.1	666621	674753	+	Homo sapiens	Canada: Newfoundland, St. Johns	unknown
GCF_000154685.1	ST1	TcdB2	NZ_CM000658.1	665903	673003	+	TcdA	NZ_CM000658.1	674353	682485	+	Homo sapiens	Canada: Ontario, London	unknown
GCF_000155045.1	ST1	TcdB2	NZ_CM000659.1	661669	668769	+	NA	NA	NA	NA	NA	Homo sapiens	France: Marne, Reims	CIP 107932
GCF_000451065.2	ST1	TcdB2	NZ_AVLZ01000015.1	61702	68802	+	NA	NA	NA	NA	NA			P23
GCF_000451785.2	ST1	TcdB2	NZ_AVMF01000020.1	27720	34820	+	NA	NA	NA	NA	NA			P31
GCF_000451885.2	ST1	TcdB2	NZ_AVMK01000018.1	61131	68231	+	NA	NA	NA	NA	NA			P45
GCF_000826625.1	ST1	TcdB2	NZ_CDND01000001.1	2618834	2625934	+	TcdA	NZ_CDND01000001.1	2627284	2635416	+		United Kingdom	G46
GCF_001484885.1	ST1	TcdB2	NZ_AMDM01000002.1	548042	555142	+	TcdA	NZ_AMDM01000002.1	556492	564624	+	Homo sapiens	Canada	CD26A54_R
GCF_001484895.1	ST1	TcdB2	NZ_AMDL01000002.1	560097	567197	+	TcdA	NZ_AMDL01000002.1	568547	576679	+	Homo sapiens	Canada	CD26A54_S
GCF_001857645.1	ST1	TcdB2	NZ_KV860263.1	8360	15460	-	NA	NA	NA	NA	NA	Homo sapiens		HMSC19D05
GCF_001971835.1	ST1	TcdB2	NZ_MTVP01000004.1	570341	577441	+	TcdA	NZ_MTVP01000004.1	578791	586923	+	Homo sapiens		20100211
GCF_001972015.1	ST1	TcdB2	NZ_MTVR01000002.1	428393	435493	+	TcdA	NZ_MTVR01000002.1	436843	444975	+	Homo sapiens		20110270
GCF_002301945.1	ST1	TcdB2	NZ_MPEP01000005.1	62674	69774	+	TcdA	NZ_MPEP01000005.1	71124	79256	+	human	USA	6635-BI/ST1
GCF_002302765.1	ST1	TcdB2	NZ_MPFE01000039.1	21934	29034	-	TcdA	NZ_MPFE01000039.1	12452	20584	-	human	USA	7471-BI/ST1
GCF_002303165.1	ST1	TcdB2	NZ_MPFW01000034.1	1277	8377	+	TcdA	NZ_MPFW01000034.1	9727	17859	+	human	USA	7501-BI/ST1
GCF_002335485.1	ST1	TcdB2	NZ_BDSN01000011.1	62438	69538	+	TcdA	NZ_BDSN01000011.1	70888	79020	+	human	USA	NCKUH-21
GCF_002812585.1	ST1	TcdB2	NZ_CP025044.1	609917	617017	+	TcdA	NZ_CP025044.1	618367	626499	+	Homo sapiens	USA: NY, Westchester Medical Center, peds med surg unit	R0104a
GCF_002945415.1	ST1	TcdB2	NZ_CP026592.1	721064	728164	+	TcdA	NZ_CP026592.1	729514	737646	+	Homo sapiens	Germany	CD-10-00484
GCF_002945515.1	ST1	TcdB2	NZ_CP026591.1	720999	728099	+	TcdA	NZ_CP026591.1	729449	737581	+	Homo sapiens	Germany	CD-17-01474
GCF_002945665.1	ST1	TcdB2	NZ_CP026593.1	720982	728082	+	TcdA	NZ_CP026593.1	729432	737564	+	Homo sapiens	Germany	12-00008
GCF_002945755.1	ST1	TcdB2	NZ_CP026594.1	721008	728108	+	TcdA	NZ_CP026594.1	729458	737590	+	Homo sapiens	Germany	08-00495
GCF_002945855.1	ST1	TcdB2	NZ_CP026595.1	721046	728146	+	TcdA	NZ_CP026595.1	729495	737627	+	Homo sapiens	Germany	12-00011
GCF_002945945.1	ST1	TcdB2	NZ_CP026596.1	720937	728037	+	TcdA	NZ_CP026596.1	729387	737519	+	Homo sapiens	Germany	10-00071
GCF_002946035.1	ST1	TcdB2	NZ_CP026597.1	720990	728090	+	TcdA	NZ_CP026597.1	729440	737572	+	Homo sapiens	Germany	10-00078
GCF_002946135.1	ST1	TcdB2	NZ_CP026598.1	721181	728281	+	TcdA	NZ_CP026598.1	729631	737763	+	Homo sapiens	Germany	10-00253
GCF_002946195.1	ST1	TcdB2	NZ_CP026599.1	721034	728134	+	TcdA	NZ_CP026599.1	729484	737616	+	Homo sapiens	Germany	09-00072
GCF_002954285.1	ST1	TcdB2	NZ_LJCN01000006.1	61332	68432	+	NA	NA	NA	NA	NA	Homo sapiens	Costa Rica: San Jose	LIBA5758
GCF_003313545.1	ST1	TcdB2	NZ_CP011846.1	721030	728130	+	TcdA	NZ_CP011846.1	729480	737612	+	Homo sapiens	Germany	DSM 27638
GCF_003313585.1	ST1	TcdB2	NZ_CP011848.1	720962	728062	+	TcdA	NZ_CP011848.1	729412	737544	+	Homo sapiens	Germany	DSM 27640
GCF_003482035.1	ST1	TcdB2	NZ_CP012320.1	721062	728162	+	TcdA	NZ_CP012320.1	729512	737644	+	Homo sapiens	Germany	DSM 28196
GCF_003597775.1	ST1	TcdB2	NZ_CP028523.1	720951	728051	+	NA	NA	NA	NA	+	Homo sapiens	USA	20474
GCF_003597795.1	ST1	TcdB2	NZ_CP028526.1	3508885	3515985	-	TcdA	NZ_CP028526.1	3499403	3507535	-	Homo sapiens	USA	20688
GCF_003597815.1	ST1	TcdB2	NZ_CP028527.1	721097	728197	+	TcdA	NZ_CP028527.1	729547	737679	+	Homo sapiens	USA	20695
GCF_003597835.1	ST1	TcdB2	NZ_CP028528.1	709351	716451	+	TcdA	NZ_CP028528.1	717801	725933	+	Homo sapiens	USA	20696
GCF_003597895.1	ST1	TcdB2	NZ_CP028525.1	721041	728141	+	TcdA	NZ_CP028525.1	729491	737623	+	Homo sapiens	USA	20482
GCF_003597915.1	ST1	TcdB2	NZ_CP028530.1	704965	712065	+	TcdA	NZ_CP028530.1	713415	721547	+	Homo sapiens	USA	20711
GCF_003625415.1	ST1	TcdB2	NZ_PNER01000018.1	62408	69508	+	NA	NA	NA	NA	NA	Homo sapiens	China: Hangzhou	14061807
GCF_003625425.1	ST1	TcdB2	NZ_PNES01000020.1	62460	69560	+	NA	NA	NA	NA	NA	Homo sapiens	China: Hong Kong	CD6
GCF_003625435.1	ST1	TcdB2	NZ_PNET01000019.1	7979	15079	-	NA	NA	NA	NA	NA	Homo sapiens	China: Hangzhou	14042403
GCF_003862685.1	ST1	TcdB2	NZ_RRAP01000021.1	11893	18993	-	TcdA	NZ_RRAP01000021.1	2411	10543	-	Homo sapiens	USA:Washington DC	17-268-09541
GCF_003863035.1	ST1	TcdB2	NZ_RQZR01000018.1	18377	25477	-	TcdA	NZ_RQZR01000018.1	8895	17027	-	Homo sapiens	USA:Washington DC	17-067-13322
GCF_003863055.1	ST1	TcdB2	NZ_RRAU01000015.1	111236	118336	-	TcdA	NZ_RRAU01000015.1	101754	109886	-	Homo sapiens	USA:Washington DC	17-283-08672
GCF_003863075.1	ST1	TcdB2	NZ_RQZO01000018.1	39396	46496	+	NA	NA	NA	NA	NA	Homo sapiens	USA:Washington DC	16-349-01063
GCF_003863145.1	ST1	TcdB2	NZ_RRAV01000027.1	11958	19058	-	TcdA	NZ_RRAV01000027.1	2476	10608	-	Homo sapiens	USA:Washington DC	17-313-12749
GCF_003863195.1	ST1	TcdB2	NZ_RRAK01000167.1	35156	42256	+	NA	NA	NA	NA	NA	Homo sapiens	USA:Washington DC	17-260-05232
GCF_003863275.1	ST1	TcdB2	NZ_RQZS01000014.1	7605	14705	-	NA	NA	NA	NA	NA	Homo sapiens	USA:Washington DC	17-083-09678
GCF_003932695.1	ST1	TcdB2	NZ_RQZK01000013.1	37920	45020	-	TcdA	NZ_RQZK01000013.1	28438	36570	-	Homo sapiens	USA:Washington DC	16-339-08888
GCF_004318325.1	ST1	TcdB2	NZ_BIVT01000059.1	1173	8273	+	TcdA	NZ_BIVT01000059.1	9623	17755	+	Homo sapiens	Japan	FD255
GCF_004318465.1	ST1	TcdB2	NZ_BIWA01000045.1	17724	24824	-	TcdA	NZ_BIWA01000045.1	8242	16374	-	Homo sapiens	Japan	FD262
GCF_004684645.1	ST1	TcdB2	NZ_SRKK01000016.1	32211	39311	+	NA	NA	NA	NA	NA	animal	USA	JIR8352
GCF_006380895.1	ST1	TcdB2	NZ_PZRA01000009.1	1639727	1646827	-	TcdA	NZ_PZRA01000009.1	1630245	1638377	-	Homo sapiens	USA	20705
GCF_006381025.1	ST1	TcdB2	NZ_PZRH01000001.1	3605038	3612138	-	TcdA	NZ_PZRH01000001.1	3595556	3603688	-	Homo sapiens	USA	20481
GCF_006381095.1	ST1	TcdB2	NZ_PZRN01000002.1	704948	712048	+	TcdA	NZ_PZRN01000002.1	713398	721530	+	Homo sapiens	USA	20710
GCF_006408235.1	ST1	TcdB2	NZ_PZOM01000001.1	720986	728086	+	TcdA	NZ_PZOM01000001.1	729436	737568	+	Homo sapiens	USA	21026
GCF_006408325.1	ST1	TcdB2	NZ_PZOR01000001.1	3510067	3517167	-	TcdA	NZ_PZOR01000001.1	3500585	3508717	-	Homo sapiens	USA	20697
GCF_006408435.1	ST1	TcdB2	NZ_PZOU01000002.1	715720	722820	+	TcdA	NZ_PZOU01000002.1	724170	732302	+	Homo sapiens	USA	20265
GCF_006454545.1	ST1	TcdB2	NZ_PZOP01000001.1	721023	728123	+	NA	NA	NA	NA	+	Homo sapiens	USA	20475
GCF_007002145.1	ST1	TcdB2	NZ_SEPV01000006.1	156325	163425	-	TcdA	NZ_SEPV01000006.1	146843	154975	-	Homo sapiens	USA: Chicago	LC3P-124-8
GCF_007002155.1	ST1	TcdB2	NZ_SEPT01000002.1	372233	379333	+	TcdA	NZ_SEPT01000002.1	380683	388815	+	Homo sapiens	USA: Chicago	LC3P-124-6
GCF_007002165.1	ST1	TcdB2	NZ_SEPU01000007.1	156325	163425	-	TcdA	NZ_SEPU01000007.1	146843	154975	-	Homo sapiens	USA: Chicago	LC3P-124-7
GCF_007002205.1	ST1	TcdB2	NZ_SEPR01000006.1	156299	163399	-	TcdA	NZ_SEPR01000006.1	146817	154949	-	Homo sapiens	USA: Chicago	LC3P-124-4
GCF_007002215.1	ST1	TcdB2	NZ_SEPS01000007.1	117936	125036	-	TcdA	NZ_SEPS01000007.1	108454	116586	-	Homo sapiens	USA: Chicago	LC3P-124-5
GCF_007002235.1	ST1	TcdB2	NZ_SEPP01000030.1	1019	8119	+	TcdA	NZ_SEPP01000030.1	9469	17601	+	Homo sapiens	USA: Chicago	LC3P-124-2
GCF_007002255.1	ST1	TcdB2	NZ_SEPQ01000006.1	156325	163425	-	TcdA	NZ_SEPQ01000006.1	146843	154975	-	Homo sapiens	USA: Chicago	LC3P-124-3
GCF_007002265.1	ST1	TcdB2	NZ_SEPO01000007.1	156478	163578	-	TcdA	NZ_SEPO01000007.1	146996	155128	-	Homo sapiens	USA: Chicago	LC3P-124-1
GCF_007114145.1	ST1	TcdB2	NZ_VILQ01000007.1	152197	159297	-	TcdA	NZ_VILQ01000007.1	142715	150847	-	Homo sapiens	Colombia	Gcol.A92
GCF_007114185.1	ST1	TcdB2	NZ_VILR01000007.1	62439	69539	+	TcdA	NZ_VILR01000007.1	70889	79021	+	Homo sapiens	Colombia	Gcol.A91
GCF_007114495.1	ST1	TcdB2	NZ_VIMI01000006.1	61656	68756	+	TcdA	NZ_VIMI01000006.1	70106	78238	+	Homo sapiens	Colombia	Gcol.A68
GCF_007114535.1	ST1	TcdB2	NZ_VIMH01000006.1	151321	158421	-	TcdA	NZ_VIMH01000006.1	141839	149971	-	Homo sapiens	Colombia	Gcol.A69
GCF_007114555.1	ST1	TcdB2	NZ_VIMJ01000006.1	152584	159684	-	TcdA	NZ_VIMJ01000006.1	143102	151234	-	Homo sapiens	Colombia	Gcol.A67
GCF_007114685.1	ST1	TcdB2	NZ_VIMR01000006.1	150186	157286	-	TcdA	NZ_VIMR01000006.1	140704	148836	-	Homo sapiens	Colombia	Gcol.A52
GCF_007114695.1	ST1	TcdB2	NZ_VIMT01000006.1	61610	68710	+	TcdA	NZ_VIMT01000006.1	70060	78192	+	Homo sapiens	Colombia	Gcol.A49
GCF_007114705.1	ST1	TcdB2	NZ_VIMS01000006.1	62439	69539	+	TcdA	NZ_VIMS01000006.1	70889	79021	+	Homo sapiens	Colombia	Gcol.A51
GCF_900002535.1	ST1	TcdB2	NZ_CCRS01000047.1	38941	46041	+	NA	NA	NA	NA	NA	sediment	United Kingdom	unknown
GCF_900007545.1	ST1	TcdB2	NZ_CZWK01000061.1	1019	8119	+	NA	NA	NA	NA	NA	human	Canada	unknown
GCF_900007575.1	ST1	TcdB2	NZ_CZWP01000025.1	7138	14238	-	NA	NA	NA	NA	NA	human	Canada	unknown
GCF_900007595.1	ST1	TcdB2	NZ_CZXN01000056.1	5801	12901	+	NA	NA	NA	NA	NA	human	Canada	unknown
GCF_900007615.1	ST1	TcdB2	NZ_FACT01000016.1	22388	29488	-	NA	NA	NA	NA	NA	human	Canada	unknown
GCF_900007625.1	ST1	TcdB2	NZ_FAEC01000068.1	8715	15815	-	NA	NA	NA	NA	NA	human	Canada	unknown
GCF_900007645.1	ST1	TcdB2	NZ_FAGU01000028.1	23080	30180	+	NA	NA	NA	NA	NA	human	Canada	unknown
GCF_900008285.1	ST1	TcdB2	NZ_CZWQ01000027.1	7138	14238	-	NA	NA	NA	NA	NA	human	Canada	unknown
GCF_900008345.1	ST1	TcdB2	NZ_CZYB01000055.1	8865	15965	-	NA	NA	NA	NA	NA	human	Canada	unknown
GCF_900008355.1	ST1	TcdB2	NZ_CZYQ01000022.1	7138	14238	-	NA	NA	NA	NA	NA	human	Canada	unknown
GCF_900008375.1	ST1	TcdB2	NZ_CZZC01000024.1	7138	14238	-	NA	NA	NA	NA	NA	human	Canada	unknown
GCF_900008395.1	ST1	TcdB2	NZ_CZZZ01000066.1	7138	14238	-	NA	NA	NA	NA	NA	human	Canada	unknown
GCF_900008425.1	ST1	TcdB2	NZ_FAAP01000028.1	8990	16090	-	NA	NA	NA	NA	NA	human	Canada	unknown
GCF_900008445.1	ST1	TcdB2	NZ_FABC01000072.1	1426	8526	+	NA	NA	NA	NA	NA	human	Canada	unknown
GCF_900008465.1	ST1	TcdB2	NZ_FAET01000021.1	9204	16304	-	NA	NA	NA	NA	NA	human	Canada	unknown
GCF_900008625.1	ST1	TcdB2	NZ_FAMT01000026.1	8526	15626	-	NA	NA	NA	NA	NA	human	Canada	unknown
GCF_900008755.1	ST1	TcdB2	NZ_FAIR01000061.1	5715	12815	+	NA	NA	NA	NA	NA	human	Canada	unknown
GCF_900008765.1	ST1	TcdB2	NZ_FAIN01000055.1	7138	14238	-	NA	NA	NA	NA	NA	human	Canada	unknown
GCF_900008795.1	ST1	TcdB2	NZ_FALR01000040.1	16039	23139	+	TcdA	NZ_FALR01000040.1	24489	32621	+	human	Canada	unknown
GCF_900008805.1	ST1	TcdB2	NZ_FAMB01000007.1	16266	23366	+	TcdA	NZ_FAMB01000007.1	24716	32848	+	human	Canada	unknown
GCF_900009255.1	ST1	TcdB2	NZ_FANP01000094.1	349	7449	+	NA	NA	NA	NA	NA	human	Canada	unknown
GCF_900009465.1	ST1	TcdB2	NZ_FALH01000049.1	19778	26878	-	NA	NA	NA	NA	NA	human	Canada	unknown
GCF_900009475.1	ST1	TcdB2	NZ_FANF01000022.1	7907	15007	-	NA	NA	NA	NA	NA	human	Canada	unknown
GCF_900009715.1	ST1	TcdB2	NZ_FABJ01000068.1	11941	19041	-	NA	NA	NA	NA	NA	human	Canada	unknown
GCF_900009825.1	ST1	TcdB2	NZ_FAHM01000068.1	12282	19382	-	NA	NA	NA	NA	NA	human	Canada	unknown
GCF_900010335.1	ST1	TcdB2	NZ_FABD01000009.1	34089	41189	-	NA	NA	NA	NA	NA	human	Canada	unknown
GCF_900010355.1	ST1	TcdB2	NZ_FABY01000070.1	8865	15965	-	NA	NA	NA	NA	NA	human	Canada	unknown
GCF_900010375.1	ST1	TcdB2	NZ_FAJQ01000013.1	37945	45045	-	NA	NA	NA	NA	NA	human	Canada	unknown
GCF_900010385.1	ST1	TcdB2	NZ_FAMF01000078.1	8865	15965	-	NA	NA	NA	NA	NA	human	Canada	unknown
GCF_900010425.1	ST1	TcdB2	NZ_FAOJ01000052.1	8991	16091	-	NA	NA	NA	NA	NA	human	Canada	unknown
GCF_900010815.1	ST1	TcdB2	NZ_CZWN01000083.1	7138	14238	-	NA	NA	NA	NA	NA	human	Canada	unknown
GCF_900010875.1	ST1	TcdB2	NZ_CZWX01000021.1	8928	16028	-	NA	NA	NA	NA	NA	human	Canada	unknown
GCF_900010885.1	ST1	TcdB2	NZ_CZWT01000079.1	9117	16217	-	NA	NA	NA	NA	NA	human	Canada	unknown
GCF_900010915.1	ST1	TcdB2	NZ_FADE01000013.1	35531	42631	+	NA	NA	NA	NA	NA	human	Canada	unknown
GCF_900010945.1	ST1	TcdB2	NZ_FAHW01000021.1	7138	14238	-	NA	NA	NA	NA	NA	human	Canada	unknown
GCF_900011105.1	ST1	TcdB2	NZ_FADC01000030.1	8652	15752	-	NA	NA	NA	NA	NA	human	Canada	unknown
GCF_900011165.1	ST1	TcdB2	NZ_FAMM01000029.1	38039	45139	-	TcdA	NZ_FAMM01000029.1	28557	36689	-	human	Canada	unknown
GCF_900011175.1	ST1	TcdB2	NZ_FAMO01000029.1	8564	15664	-	NA	NA	NA	NA	NA	human	Canada	unknown
GCF_900011385.1	ST1	TcdB2	NZ_CZYH01000017.1	8526	15626	-	NA	NA	NA	NA	NA	human	Canada	unknown
GCF_900011425.1	ST1	TcdB2	NZ_CZYS01000009.1	38008	45108	-	TcdA	NZ_CZYS01000009.1	28526	36658	-	human	Canada	unknown
GCF_900011665.1	ST1	TcdB2	NZ_FADQ01000027.1	7138	14238	-	NA	NA	NA	NA	NA	human	Canada	unknown
GCF_900011675.1	ST1	TcdB2	NZ_FADR01000020.1	42048	49148	+	NA	NA	NA	NA	NA	human	Canada	unknown
GCF_900011685.1	ST1	TcdB2	NZ_FALM01000090.1	8273	15373	-	NA	NA	NA	NA	NA	human	Canada	unknown
GCF_900011915.1	ST1	TcdB2	NZ_CZZM01000028.1	7138	14238	-	NA	NA	NA	NA	NA	human	Canada	unknown
GCF_900011945.1	ST1	TcdB2	NZ_CZZR01000023.1	7138	14238	-	NA	NA	NA	NA	NA	human	Canada	unknown
GCF_900011955.1	ST1	TcdB2	NZ_CZZT01000041.1	13290	20390	+	NA	NA	NA	NA	NA	human	Canada	unknown
GCF_900011965.1	ST1	TcdB2	NZ_CZZW01000063.1	7138	14238	-	NA	NA	NA	NA	NA	human	Canada	unknown
GCF_900012025.1	ST1	TcdB2	NZ_FAAN01000023.1	32029	39129	+	NA	NA	NA	NA	NA	human	Canada	unknown
GCF_900012035.1	ST1	TcdB2	NZ_FAAL01000028.1	8865	15965	-	NA	NA	NA	NA	NA	human	Canada	unknown
GCF_900012055.1	ST1	TcdB2	NZ_FAAS01000071.1	7138	14238	-	NA	NA	NA	NA	NA	human	Canada	unknown
GCF_900012095.1	ST1	TcdB2	NZ_FAAY01000001.1	25550	32650	+	NA	NA	NA	NA	NA	human	Canada	unknown
GCF_900012105.1	ST1	TcdB2	NZ_FAAW01000058.1	8865	15965	-	NA	NA	NA	NA	NA	human	Canada	unknown
GCF_900012115.1	ST1	TcdB2	NZ_FAAX01000076.1	8990	16090	-	NA	NA	NA	NA	NA	human	Canada	unknown
GCF_900012155.1	ST1	TcdB2	NZ_FABS01000072.1	8651	15751	-	NA	NA	NA	NA	NA	human	Canada	unknown
GCF_900012165.1	ST1	TcdB2	NZ_FABU01000059.1	1045	8145	+	NA	NA	NA	NA	NA	human	Canada	unknown
GCF_900012205.1	ST1	TcdB2	NZ_FACB01000010.1	37867	44967	-	NA	NA	NA	NA	NA	human	Canada	unknown
GCF_900012265.1	ST1	TcdB2	NZ_FACS01000025.1	37886	44986	-	NA	NA	NA	NA	NA	human	Canada	unknown
GCF_900012295.1	ST1	TcdB2	NZ_FACY01000006.1	37606	44706	-	NA	NA	NA	NA	NA	human	Canada	unknown
GCF_900012305.1	ST1	TcdB2	NZ_FADB01000024.1	7138	14238	-	NA	NA	NA	NA	NA	human	Canada	unknown
GCF_900012375.1	ST1	TcdB2	NZ_FAMA01000029.1	42426	49526	+	NA	NA	NA	NA	NA	human	Canada	unknown
GCF_900012455.1	ST1	TcdB2	NZ_CZYX01000025.1	37945	45045	-	NA	NA	NA	NA	NA	human	Canada	unknown
GCF_900012465.1	ST1	TcdB2	NZ_FACL01000030.1	7138	14238	-	NA	NA	NA	NA	NA	human	Canada	unknown
GCF_900012475.1	ST1	TcdB2	NZ_FAEX01000017.1	42208	49308	+	NA	NA	NA	NA	NA	human	Canada	unknown
GCF_900012495.1	ST1	TcdB2	NZ_FAHC01000063.1	1135	8235	+	NA	NA	NA	NA	NA	human	Canada	unknown
GCF_900012505.1	ST1	TcdB2	NZ_FAHR01000046.1	20884	27984	-	NA	NA	NA	NA	NA	human	Canada	unknown
GCF_900012765.1	ST1	TcdB2	NZ_FADH01000022.1	7138	14238	-	NA	NA	NA	NA	NA	human	Canada	unknown
GCF_900012775.1	ST1	TcdB2	NZ_FADM01000067.1	1080	8180	+	NA	NA	NA	NA	NA	human	Canada	unknown
GCF_900012835.1	ST1	TcdB2	NZ_FADY01000074.1	1023	8123	+	NA	NA	NA	NA	NA	human	Canada	unknown
GCF_900012845.1	ST1	TcdB2	NZ_FADZ01000065.1	1357	8457	+	NA	NA	NA	NA	NA	human	Canada	unknown
GCF_900012865.1	ST1	TcdB2	NZ_FADX01000027.1	42208	49308	+	NA	NA	NA	NA	NA	human	Canada	unknown
GCF_900012895.1	ST1	TcdB2	NZ_FAED01000090.1	1048	8148	+	NA	NA	NA	NA	NA	human	Canada	unknown
GCF_900012945.1	ST1	TcdB2	NZ_FAEN01000041.1	20604	27704	-	NA	NA	NA	NA	NA	human	Canada	unknown
GCF_900013095.1	ST1	TcdB2	NZ_FAFD01000026.1	12483	19583	-	TcdA	NZ_FAFD01000026.1	3001	11133	-	human	Canada	unknown
GCF_900013195.1	ST1	TcdB2	NZ_CZZD01000048.1	20783	27883	-	NA	NA	NA	NA	NA	human	Canada	unknown
GCF_900013225.1	ST1	TcdB2	NZ_FACX01000041.1	7747	14847	+	NA	NA	NA	NA	NA	human	Canada	unknown
GCF_900013235.1	ST1	TcdB2	NZ_FAFP01000021.1	31979	39079	+	NA	NA	NA	NA	NA	human	Canada	unknown
GCF_900013255.1	ST1	TcdB2	NZ_FALO01000086.1	709	7809	+	NA	NA	NA	NA	NA	human	Canada	unknown
GCF_900013335.1	ST1	TcdB2	NZ_CZXR01000056.1	8928	16028	-	NA	NA	NA	NA	NA	human	Canada	unknown
GCF_900013345.1	ST1	TcdB2	NZ_FACC01000017.1	42098	49198	+	TcdA	NZ_FACC01000017.1	50548	58680	+	human	Canada	unknown
GCF_900013385.1	ST1	TcdB2	NZ_FAKP01000061.1	8928	16028	-	NA	NA	NA	NA	NA	human	Canada	unknown
GCF_900013395.1	ST1	TcdB2	NZ_FANW01000128.1	233	7333	+	NA	NA	NA	NA	NA	human	Canada	unknown
GCF_900013645.1	ST1	TcdB2	NZ_FAFR01000084.1	7540	14640	-	NA	NA	NA	NA	NA	human	Canada	unknown
GCF_900013655.1	ST1	TcdB2	NZ_FAFT01000061.1	7138	14238	-	NA	NA	NA	NA	NA	human	Canada	unknown
GCF_900013665.1	ST1	TcdB2	NZ_FAFU01000106.1	2038	9138	-	NA	NA	NA	NA	NA	human	Canada	unknown
GCF_900013735.1	ST1	TcdB2	NZ_FAGK01000023.1	7138	14238	-	NA	NA	NA	NA	NA	human	Canada	unknown
GCF_900013805.1	ST1	TcdB2	NZ_FAGX01000036.1	18639	25739	+	NA	NA	NA	NA	NA	human	Canada	unknown
GCF_900013815.1	ST1	TcdB2	NZ_FAGZ01000028.1	8589	15689	-	NA	NA	NA	NA	NA	human	Canada	unknown
GCF_900013845.1	ST1	TcdB2	NZ_FAHI01000015.1	37143	44243	+	NA	NA	NA	NA	NA	human	Canada	unknown
GCF_900013875.1	ST1	TcdB2	NZ_FAHQ01000029.1	20734	27834	-	NA	NA	NA	NA	NA	human	Canada	unknown
GCF_900013895.1	ST1	TcdB2	NZ_FAIC01000021.1	7138	14238	-	NA	NA	NA	NA	NA	human	Canada	unknown
GCF_900013945.1	ST1	TcdB2	NZ_FAIL01000047.1	17778	24878	+	NA	NA	NA	NA	NA	human	Canada	unknown
GCF_900013955.1	ST1	TcdB2	NZ_FAIP01000002.1	42152	49252	+	NA	NA	NA	NA	NA	human	Canada	unknown
GCF_900013995.1	ST1	TcdB2	NZ_FAIV01000069.1	1019	8119	+	NA	NA	NA	NA	NA	human	Canada	unknown
GCF_900014015.1	ST1	TcdB2	NZ_FAIX01000043.1	7422	14522	+	NA	NA	NA	NA	NA	human	Canada	unknown
GCF_900014035.1	ST1	TcdB2	NZ_FAJC01000006.1	91274	98374	-	NA	NA	NA	NA	NA	human	Canada	unknown
GCF_900014045.1	ST1	TcdB2	NZ_FAJE01000080.1	1316	8416	+	NA	NA	NA	NA	NA	human	Canada	unknown
GCF_900014055.1	ST1	TcdB2	NZ_FAJL01000046.1	20759	27859	-	NA	NA	NA	NA	NA	human	Canada	unknown
GCF_900014085.1	ST1	TcdB2	NZ_FAJM01000015.1	32029	39129	+	TcdA	NZ_FAJM01000015.1	40479	48611	+	human	Canada	unknown
GCF_900014105.1	ST1	TcdB2	NZ_FAJO01000046.1	771	7871	+	NA	NA	NA	NA	NA	human	Canada	unknown
GCF_900014155.1	ST1	TcdB2	NZ_FAIM01000028.1	7666	14766	-	NA	NA	NA	NA	NA	human	Canada	unknown
GCF_900014195.1	ST1	TcdB2	NZ_FANR01000065.1	8865	15965	-	NA	NA	NA	NA	NA	human	Canada	unknown
GCF_900014245.1	ST1	TcdB2	NZ_FABL01000037.1	8564	15664	-	NA	NA	NA	NA	NA	human	Canada	unknown
GCF_900014295.1	ST1	TcdB2	NZ_FAKH01000033.1	7138	14238	-	NA	NA	NA	NA	NA	human	Canada	unknown
GCF_900014415.1	ST1	TcdB2	NZ_FAJX01000092.1	325	7425	+	NA	NA	NA	NA	NA	human	Canada	unknown
GCF_900014585.1	ST1	TcdB2	NZ_FALT01000068.1	7138	14238	-	NA	NA	NA	NA	NA	human	Canada	unknown
GCF_900014635.1	ST1	TcdB2	NZ_FALY01000095.1	7138	14238	-	NA	NA	NA	NA	NA	human	Canada	unknown
GCF_900014655.1	ST1	TcdB2	NZ_FAMG01000075.1	7138	14238	-	NA	NA	NA	NA	NA	human	Canada	unknown
GCF_900014695.1	ST1	TcdB2	NZ_FANG01000030.1	38008	45108	-	TcdA	NZ_FANG01000030.1	28526	36658	-	human	Canada	unknown
GCF_900014755.1	ST1	TcdB2	NZ_FAOB01000006.1	111014	118114	-	NA	NA	NA	NA	NA	human	Canada	unknown
GCF_900014765.1	ST1	TcdB2	NZ_FAOC01000142.1	1245	8345	+	NA	NA	NA	NA	NA	human	Canada	unknown
GCF_900014895.1	ST1	TcdB2	NZ_FABA01000024.1	7138	14238	-	NA	NA	NA	NA	NA	human	Canada	unknown
GCF_900014915.1	ST1	TcdB2	NZ_FABH01000039.1	284	7384	+	NA	NA	NA	NA	NA	human	Canada	unknown
GCF_900014945.1	ST1	TcdB2	NZ_FAMI01000041.1	7138	14238	-	NA	NA	NA	NA	NA	human	Canada	unknown
GCF_900015025.1	ST1	TcdB2	NZ_CZZH01000063.1	5807	12907	+	NA	NA	NA	NA	NA	human	Canada	unknown
GCF_900015035.1	ST1	TcdB2	NZ_FABB01000056.1	726	7826	+	NA	NA	NA	NA	NA	human	Canada	unknown
GCF_900015075.1	ST1	TcdB2	NZ_FAMQ01000059.1	1125	8225	+	NA	NA	NA	NA	NA	human	Canada	unknown
GCF_900015115.1	ST1	TcdB2	NZ_FAFV01000077.1	9126	16226	-	NA	NA	NA	NA	NA	human	Canada	unknown
GCF_900015135.1	ST1	TcdB2	NZ_FAIO01000019.1	9025	16125	-	NA	NA	NA	NA	NA	human	Canada	unknown
GCF_900015145.1	ST1	TcdB2	NZ_FAIT01000023.1	7138	14238	-	NA	NA	NA	NA	NA	human	Canada	unknown
GCF_900015155.1	ST1	TcdB2	NZ_FAKV01000046.1	7747	14847	+	NA	NA	NA	NA	NA	human	Canada	unknown
GCF_900015235.1	ST1	TcdB2	NZ_FABR01000033.1	23117	30217	+	NA	NA	NA	NA	NA	human	Canada	unknown
GCF_900015255.1	ST1	TcdB2	NZ_FAEG01000040.1	7747	14847	+	NA	NA	NA	NA	NA	human	Canada	unknown
GCF_900015325.1	ST1	TcdB2	NZ_FADP01000048.1	1119	8219	+	NA	NA	NA	NA	NA	human	Canada	unknown
GCF_900015365.1	ST1	TcdB2	NZ_FALA01000068.1	8865	15965	-	NA	NA	NA	NA	NA	human	Canada	unknown
GCF_900015545.1	ST1	TcdB2	NZ_CZWR01000030.1	32029	39129	+	NA	NA	NA	NA	NA	human	Canada	unknown
GCF_900015575.1	ST1	TcdB2	NZ_CZWU01000063.1	12633	19733	-	TcdA	NZ_CZWU01000063.1	3151	11283	-	human	Canada	unknown
GCF_900015585.1	ST1	TcdB2	NZ_CZXW01000067.1	1019	8119	+	NA	NA	NA	NA	NA	human	Canada	unknown
GCF_900015645.1	ST1	TcdB2	NZ_FAGE01000052.1	17668	24768	-	NA	NA	NA	NA	NA	human	Canada	unknown
GCF_900015935.1	ST1	TcdB2	NZ_FANK01000057.1	7138	14238	-	NA	NA	NA	NA	NA	human	Canada	unknown
GCF_900016345.1	ST1	TcdB2	NZ_FALD01000023.1	39728	46828	+	NA	NA	NA	NA	NA	human	Canada	unknown
GCF_900019305.1	ST1	TcdB2	NZ_CZXV01000042.1	1000	8100	+	TcdA	NZ_CZXV01000042.1	9450	17582	+	human	Canada	unknown
GCF_900095985.1	ST1	TcdB2	NZ_FMLN01000007.1	61268	68368	+	TcdA	NZ_FMLN01000007.1	69718	77850	+	environment	UK	unknown
GCF_900096005.1	ST1	TcdB2	NZ_FMMH01000002.1	61347	68447	+	TcdA	NZ_FMMH01000002.1	69797	77929	+	environment	UK	unknown
GCF_900096025.1	ST1	TcdB2	NZ_FMMG01000007.1	149354	156454	-	NA	NA	NA	NA	NA	environment	UK	unknown
GCF_900096165.1	ST1	TcdB2	NZ_FMLW01000007.1	149757	156857	-	NA	NA	NA	NA	NA	environment	UK	unknown
GCF_900096405.1	ST1	TcdB2	NZ_FMLP01000007.1	61484	68584	+	TcdA	NZ_FMLP01000007.1	69934	78066	+	environment	UK	unknown
GCF_900096465.1	ST1	TcdB2	NZ_FMLO01000007.1	134377	141477	-	NA	NA	NA	NA	NA	environment	UK	unknown
GCF_900243085.1	ST1	TcdB2	NZ_OEZF01000027.1	61405	68505	+	NA	NA	NA	NA	NA		USA	7325
GCF_900684135.1	ST1	TcdB2	NZ_CAACYY010000012.1	52131	59231	-	TcdA	NZ_CAACYY010000012.1	42649	50781	-		United Kingdom	Gla002
GCF_900684165.1	ST1	TcdB2	NZ_CAACYZ010000006.1	130194	137294	-	NA	NA	NA	NA	NA		United Kingdom	Gla006
GCF_900684305.1	ST1	TcdB2	NZ_CAACZA010000006.1	61777	68877	+	TcdA	NZ_CAACZA010000006.1	70227	78359	+		United Kingdom	Gla019
GCF_900685245.1	ST1	TcdB2	NZ_CAACZB010000007.1	149210	156310	-	TcdA	NZ_CAACZB010000007.1	139728	147860	-		United Kingdom	Cam024
GCF_900685285.1	ST1	TcdB2	NZ_CAACZD010000008.1	61269	68369	+	TcdA	NZ_CAACZD010000008.1	69719	77851	+		United Kingdom	Cam026
GCF_900685585.1	ST1	TcdB2	NZ_CAACZE010000007.1	61088	68188	+	TcdA	NZ_CAACZE010000007.1	69538	77670	+	human	United Kingdom	wal001
GCF_900685905.1	ST1	TcdB2	NZ_CAACZF010000006.1	149829	156929	-	NA	NA	NA	NA	NA	human	USA	LSTM013
GCF_900686325.1	ST1	TcdB2	NZ_CAACZG010000007.1	61609	68709	+	NA	NA	NA	NA	NA	human	USA	BI-10
GCF_900686855.1	ST1	TcdB2	NZ_CAACZH010000007.1	61213	68313	+	NA	NA	NA	NA	NA	human	Canada	M7404
GCF_900687005.1	ST1	TcdB2	NZ_CAACZJ010000007.1	149335	156435	-	TcdA	NZ_CAACZJ010000007.1	139853	147985	-	human	United Kingdom	LSTM35
GCF_900687115.1	ST1	TcdB2	NZ_CAACZP010000007.1	149296	156396	-	NA	NA	NA	NA	NA		United Kingdom	Liv150
GCF_900687125.1	ST1	TcdB2	NZ_CAACZK010000008.1	61281	68381	+	NA	NA	NA	NA	NA	human	Canada	Can012
GCF_900687235.1	ST1	TcdB2	NZ_CAACZL010000007.1	61190	68290	+	TcdA	NZ_CAACZL010000007.1	69640	77772	+	human	United Kingdom	Lei019
GCF_900687265.1	ST1	TcdB2	NZ_CAACZN010000008.1	149285	156385	-	TcdA	NZ_CAACZN010000008.1	139803	147935	-	human	United Kingdom	Lei016
GCF_900687285.1	ST1	TcdB2	NZ_CAACZM010000007.1	149303	156403	-	TcdA	NZ_CAACZM010000007.1	139821	147953	-	human	United Kingdom	Lei015
GCF_900687475.1	ST1	TcdB2	NZ_CAACZQ010000007.1	149506	156606	-	TcdA	NZ_CAACZQ010000007.1	140024	148156	-	human	United Kingdom	Lei028
GCF_901002035.1	ST1	TcdB2	NZ_CAAJLK010000006.1	61777	68877	+	TcdA	NZ_CAAJLK010000006.1	70227	78359	+		United Kingdom	Gla015
GCF_901002045.1	ST1	TcdB2	NZ_CAAJLY010000005.1	61363	68463	+	TcdA	NZ_CAAJLY010000005.1	69813	77945	+		United Kingdom	Lew010
GCF_901002065.1	ST1	TcdB2	NZ_CAAJLS010000034.1	16057	23157	+	TcdA	NZ_CAAJLS010000034.1	24507	32639	+		United Kingdom	Gla009
GCF_901002085.1	ST1	TcdB2	NZ_CAAJLO010000006.1	150559	157659	-	TcdA	NZ_CAAJLO010000006.1	141077	149209	-		United Kingdom	Gla022
GCF_901002095.1	ST1	TcdB2	NZ_CAAJLZ010000004.1	63351	70451	+	TcdA	NZ_CAAJLZ010000004.1	71801	79933	+		United Kingdom	Gla013
GCF_901002135.1	ST1	TcdB2	NZ_CAAJLU010000006.1	61853	68953	+	TcdA	NZ_CAAJLU010000006.1	70303	78435	+		United Kingdom	Gla021
GCF_901002175.1	ST1	TcdB2	NZ_CAAJMC010000070.1	12614	19714	-	TcdA	NZ_CAAJMC010000070.1	3132	11264	-		United Kingdom	Lew008
GCF_901002185.1	ST1	TcdB2	NZ_CAAJLT010000071.1	12520	19620	-	TcdA	NZ_CAAJLT010000071.1	3038	11170	-		United Kingdom	Gla008
GCF_901002485.1	ST1	TcdB2	NZ_CAAJNG010000006.1	149512	156612	-	TcdA	NZ_CAAJNG010000006.1	140030	148162	-		United Kingdom	Gla003
GCF_901002495.1	ST1	TcdB2	NZ_CAAJNH010000004.1	267204	274304	-	TcdA	NZ_CAAJNH010000004.1	257722	265854	-	human	United Kingdom	Gla010
GCF_901002505.1	ST1	TcdB2	NZ_CAAJNI010000005.1	129726	136826	-	TcdA	NZ_CAAJNI010000005.1	120244	128376	-		United Kingdom	Gla005
GCF_901002535.1	ST1	TcdB2	NZ_CAAJNM010000036.1	12542	19642	-	TcdA	NZ_CAAJNM010000036.1	3057	11192	-		United Kingdom	Gla001
GCF_901002545.1	ST1	TcdB2	NZ_CAAJNL010000005.1	61723	68823	+	TcdA	NZ_CAAJNL010000005.1	70173	78308	+		United Kingdom	Gla016
GCF_901002555.1	ST1	TcdB2	NZ_CAAJNQ010000023.1	22087	29187	-	TcdA	NZ_CAAJNQ010000023.1	12605	20737	-		United Kingdom	Gla014
GCF_901002565.1	ST1	TcdB2	NZ_CAAJNK010000006.1	61341	68441	+	TcdA	NZ_CAAJNK010000006.1	69791	77923	+		United Kingdom	Gla004
GCF_901002595.1	ST1	TcdB2	NZ_CAAJNV010000013.1	61251	68351	+	TcdA	NZ_CAAJNV010000013.1	69701	77833	+		United Kingdom	Lew011
GCF_901002625.1	ST1	TcdB2	NZ_CAAJNX010000013.1	52162	59262	-	TcdA	NZ_CAAJNX010000013.1	42680	50812	-		United Kingdom	Gla007
GCF_901002645.1	ST1	TcdB2	NZ_CAAJNZ010000039.1	16059	23159	+	TcdA	NZ_CAAJNZ010000039.1	24509	32641	+		United Kingdom	Gla018
GCF_901002655.1	ST1	TcdB2	NZ_CAAJNS010000011.1	61262	68362	+	TcdA	NZ_CAAJNS010000011.1	69712	77844	+		United Kingdom	Gla017
GCF_901002665.1	ST1	TcdB2	NZ_CAAJNU010000014.1	61209	68309	+	TcdA	NZ_CAAJNU010000014.1	69659	77791	+		United Kingdom	Lew009
GCF_901002675.1	ST1	TcdB2	NZ_CAAJNN010000034.1	16033	23133	+	TcdA	NZ_CAAJNN010000034.1	24483	32615	+	human	United Kingdom	Gla012
GCF_901002685.1	ST1	TcdB2	NZ_CAAJOA010000028.1	16055	23155	+	TcdA	NZ_CAAJOA010000028.1	24505	32637	+	human	United Kingdom	Gla020
GCF_901004565.1	ST1	TcdB2	NZ_CAAJVE010000007.1	111384	118484	-	TcdA	NZ_CAAJVE010000007.1	101902	110034	-		United Kingdom	Den002
GCF_901004625.1	ST1	TcdB2	NZ_CAAJVK010000008.1	111455	118555	-	TcdA	NZ_CAAJVK010000008.1	101973	110105	-		United Kingdom	Den005
GCF_901004635.1	ST1	TcdB2	NZ_CAAJVL010000007.1	61771	68871	+	TcdA	NZ_CAAJVL010000007.1	70221	78353	+		United Kingdom	Den008
GCF_901004645.1	ST1	TcdB2	NZ_CAAJVN010000007.1	111405	118505	-	TcdA	NZ_CAAJVN010000007.1	101923	110055	-		United Kingdom	Den004
GCF_901004655.1	ST1	TcdB2	NZ_CAAJVO010000007.1	149653	156753	-	TcdA	NZ_CAAJVO010000007.1	140171	148303	-		United Kingdom	Den007
GCF_901004665.1	ST1	TcdB2	NZ_CAAJVP010000007.1	61263	68363	+	TcdA	NZ_CAAJVP010000007.1	69713	77845	+		United Kingdom	tl291
GCF_901004675.1	ST1	TcdB2	NZ_CAAJVQ010000008.1	111384	118484	-	TcdA	NZ_CAAJVQ010000008.1	101902	110034	-		United Kingdom	Den009
GCF_901004685.1	ST1	TcdB2	NZ_CAAJVR010000006.1	35399	42499	+	TcdA	NZ_CAAJVR010000006.1	43849	51981	+		United Kingdom	Den010
GCF_901004695.1	ST1	TcdB2	NZ_CAAJVS010000016.1	61425	68525	+	TcdA	NZ_CAAJVS010000016.1	69875	78007	+		United Kingdom	tl293
GCF_901004705.1	ST1	TcdB2	NZ_CAAJVT010000007.1	149395	156495	-	TcdA	NZ_CAAJVT010000007.1	139913	148045	-		United Kingdom	tl292
GCF_901004725.1	ST1	TcdB2	NZ_CAAJVV010000016.1	38058	45158	-	TcdA	NZ_CAAJVV010000016.1	28576	36708	-		United Kingdom	tl294
GCF_901004785.1	ST1	TcdB2	NZ_CAAJWJ010000007.1	111410	118510	-	TcdA	NZ_CAAJWJ010000007.1	101928	110060	-		United Kingdom	clo25
GCF_901004795.1	ST1	TcdB2	NZ_CAAJWD010000008.1	111414	118514	-	TcdA	NZ_CAAJWD010000008.1	101932	110064	-		United Kingdom	clo24
GCF_901004815.1	ST1	TcdB2	NZ_CAAJWF010000017.1	38039	45139	-	TcdA	NZ_CAAJWF010000017.1	28557	36689	-		United Kingdom	clo21
GCF_901004905.1	ST1	TcdB2	NZ_CAAJWM010000019.1	38059	45159	-	TcdA	NZ_CAAJWM010000019.1	28577	36709	-		United Kingdom	clo38
GCF_901004925.1	ST1	TcdB2	NZ_CAAJWP010000007.1	151106	158206	-	TcdA	NZ_CAAJWP010000007.1	141624	149756	-		United Kingdom	clo39
GCF_901005025.1	ST1	TcdB2	NZ_CAAJXL010000007.1	61263	68363	+	TcdA	NZ_CAAJXL010000007.1	69713	77845	+		United Kingdom	clo08
GCF_901005035.1	ST1	TcdB2	NZ_CAAJWY010000008.1	111414	118514	-	TcdA	NZ_CAAJWY010000008.1	101932	110064	-		United Kingdom	clo09
GCF_902386365.1	ST1	TcdB2	NZ_LR698984.1	609917	617017	+	TcdA	NZ_LR698984.1	618367	626499	+	human	USA	unknown
GCF_000450765.2	ST1*	TcdB2	NZ_AVKO01000095.1	1019	8119	+	NA	NA	NA	NA	NA			F253
GCF_900012525.1	ST1?	TcdB2	NZ_FAKS01000089.1	7138	14238	-	NA	NA	NA	NA	NA		Canada	unknown
GCF_002303365.1	ST10	NA	NA	NA	NA	NA	TcdA	NZ_MOSZ01000077.1	3263	11395	+	human	USA	6610-N/ST10
GCF_000449025.2	ST10	TcdB1a	NZ_AVGW01000027.1	5797	12897	+	NA	NA	NA	NA	NA			CD43
GCF_000449305.2	ST10	TcdB1a	NZ_AVHQ01000028.1	16116	23216	+	NA	NA	NA	NA	NA			CD131
GCF_000449385.2	ST10	TcdB1a	NZ_AVHU01000030.1	5768	12868	+	NA	NA	NA	NA	NA			CD149
GCF_000449465.2	ST10	TcdB1a	NZ_AVHY01000025.1	42896	49996	+	NA	NA	NA	NA	NA			CD166
GCF_000450725.2	ST10	TcdB1a	NZ_AVKM01000009.1	365647	372747	+	TcdA	NZ_AVKM01000009.1	374097	382229	+			F152
GCF_000451585.2	ST10	TcdB1a	NZ_AVLR01000040.1	16525	23625	+	NA	NA	NA	NA	NA			P8
GCF_000452065.2	ST10	TcdB1a	NZ_AVMT01000017.1	26119	33219	+	NA	NA	NA	NA	NA			P69
GCF_000452405.2	ST10	TcdB1a	NZ_AVHG01000024.1	16079	23179	+	NA	NA	NA	NA	NA			CD86
GCF_001972185.1	ST10	TcdB1a	NZ_MTWH01000003.1	610511	617611	+	TcdA	NZ_MTWH01000003.1	618961	627093	+	Homo sapiens		20121190
GCF_002300935.1	ST10	TcdB1a	NZ_MNBP01000003.1	960	8060	+	TcdA	NZ_MNBP01000003.1	9410	17542	+	human	USA	5478-N/ST10
GCF_002301095.1	ST10	TcdB1a	NZ_MOPH01000022.1	1257	8357	+	TcdA	NZ_MOPH01000022.1	9707	17839	+	human	USA	5491-N/ST10
GCF_002302145.1	ST10	TcdB1a	NZ_MPEX01000014.1	59214	66314	-	TcdA	NZ_MPEX01000014.1	49732	57864	-	human	USA	7458-N/ST10
GCF_002303505.1	ST10	TcdB1a	NZ_MOTG01000063.1	10716	17816	-	TcdA	NZ_MOTG01000063.1	1234	9366	-	human	USA	6620-N/ST10
GCF_002303525.1	ST10	TcdB1a	NZ_MOTH01000005.1	136996	144096	-	TcdA	NZ_MOTH01000005.1	127514	135646	-	human	USA	6621-NonSp/ST10
GCF_003862815.1	ST10	TcdB1a	NZ_RRAH01000013.1	18220	25320	-	TcdA	NZ_RRAH01000013.1	8738	16870	-	Homo sapiens	USA:Washington DC	17-253-03713
GCF_006381075.1	ST10	TcdB1a	NZ_PZRK01000001.1	760946	768046	+	TcdA	NZ_PZRK01000001.1	769396	777528	+	Homo sapiens	USA	21018
GCF_900008775.1	ST10	TcdB1a	NZ_FAJA01000077.1	8589	15689	-	NA	NA	NA	NA	NA	human	Canada	unknown
GCF_900010895.1	ST10	TcdB1a	NZ_CZZQ01000027.1	7516	14616	-	NA	NA	NA	NA	NA	human	Canada	unknown
GCF_900011075.1	ST10	TcdB1a	NZ_CZZP01000099.1	245	7345	+	NA	NA	NA	NA	NA	human	Canada	unknown
GCF_900011145.1	ST10	TcdB1a	NZ_FAHG01000035.1	23357	30457	+	NA	NA	NA	NA	NA	human	Canada	unknown
GCF_900012075.1	ST10	TcdB1a	NZ_FAAU01000021.1	18389	25489	-	NA	NA	NA	NA	NA	human	Canada	unknown
GCF_900013595.1	ST10	TcdB1a	NZ_CZZB01000098.1	6551	13651	-	NA	NA	NA	NA	NA	human	Canada	unknown
GCF_900014775.1	ST10	TcdB1a	NZ_FAOD01000098.1	7138	14238	-	NA	NA	NA	NA	NA	human	Canada	unknown
GCF_900096225.1	ST10	TcdB1a	NZ_FMLT01000004.1	58486	65586	+	NA	NA	NA	NA	NA	environment	UK	unknown
GCF_900164275.1	ST10	TcdB1a	NZ_FUMB01000001.1	595689	602789	+	TcdA	NZ_FUMB01000001.1	604139	612271	+	human	United Kingdom	VRECD0119
GCF_900164425.1	ST10	TcdB1a	NZ_FUMU01000003.1	364511	371611	-	NA	NA	NA	NA	NA	human	United Kingdom	VRECD0176
GCF_900164565.1	ST10	TcdB1a	NZ_FUNF01000003.1	58576	65676	+	TcdA	NZ_FUNF01000003.1	67026	75158	+	human	United Kingdom	VRECD0179
GCF_900164915.1	ST10	TcdB1a	NZ_FUOO01000004.1	214997	222097	-	TcdA	NZ_FUOO01000004.1	205515	213647	-	human	United Kingdom	VRECD0083
GCF_900164935.1	ST10	TcdB1a	NZ_FUOQ01000004.1	58764	65864	+	TcdA	NZ_FUOQ01000004.1	67214	75346	+	human	United Kingdom	VRECD0084
GCF_900165045.1	ST10	TcdB1a	NZ_FUPB01000002.1	364758	371858	+	TcdA	NZ_FUPB01000002.1	373208	381340	+	wastewater	United Kingdom	VRECD0114
GCF_900165345.1	ST10	TcdB1a	NZ_FUQG01000002.1	58703	65803	+	TcdA	NZ_FUQG01000002.1	67153	75285	+	wastewater	United Kingdom	VRECD0182
GCF_900447005.1	ST10	TcdB1a	NZ_UFWA01000001.1	760895	767995	+	TcdA	NZ_UFWA01000001.1	769345	777477	+			NCTC13748
GCF_900688085.1	ST10	TcdB1a	NZ_CAADAK010000003.1	360586	367686	-	TcdA	NZ_CAADAK010000003.1	351104	359236	-		United Kingdom	clo26
GCF_003862935.1	ST100	NA	NA	NA	NA	NA	NA	NA	NA	NA	NA	Homo sapiens	USA:Washington DC	17-226-09131
GCF_004313845.1	ST100	NA	NA	NA	NA	NA	NA	NA	NA	NA	NA	Homo sapiens	Japan	FD009
GCF_006380995.1	ST100	NA	NA	NA	NA	NA	NA	NA	NA	NA	NA	Homo sapiens	USA	20479
GCF_007001125.1	ST100	NA	NA	NA	NA	NA	NA	NA	NA	NA	NA	Homo sapiens	USA: Chicago	LC1-18-0803
GCF_007001155.1	ST100	NA	NA	NA	NA	NA	NA	NA	NA	NA	NA	Homo sapiens	USA: Chicago	LC1-18-0607
GCF_002082985.1	ST102	TcdB1a	NZ_NBTR02000002.1	3431082	3438182	+	TcdA	NZ_NBTR02000002.1	3439532	3447664	+	Environment	USA:VA	FDAARGOS_269
GCF_004314885.1	ST102	TcdB1a	NZ_BIPD01000042.1	1181	8281	+	NA	NA	NA	NA	NA	Homo sapiens	Japan	FD064
GCF_900015925.1	ST102	TcdB1a	NZ_FANL01000043.1	7658	14758	-	NA	NA	NA	NA	NA	human	Canada	unknown
GCF_004318585.1	ST103	NA	NA	NA	NA	NA	NA	NA	NA	NA	NA	Homo sapiens	Japan	FD268
GCF_002301905.1	ST103	TcdB1a	NZ_MOQT01000030.1	31100	38200	+	TcdA	NZ_MOQT01000030.1	39550	47682	+	human	USA	6599-NonSp/ST103
GCF_003481965.1	ST103	TcdB1a	NZ_CP019860.1	725589	732689	+	TcdA	NZ_CP019860.1	734039	742171	+	Homo sapiens	Indonesia	DSM 29632
GCF_004315505.1	ST103	TcdB1a	NZ_BIQI01000020.1	26250	33350	-	TcdA	NZ_BIQI01000020.1	16768	24900	-	Homo sapiens	Japan	FD098
GCF_004318805.1	ST103	TcdB1a	NZ_BIWR01000075.1	12029	19129	-	TcdA	NZ_BIWR01000075.1	2547	10679	-	Homo sapiens	Japan	FD279
GCF_004319305.1	ST103	TcdB1a	NZ_BIXQ01000070.1	229	7329	+	TcdA	NZ_BIXQ01000070.1	8679	16811	+	Homo sapiens	Japan	FD306
GCF_004319405.1	ST103	TcdB1a	NZ_BIXV01000167.1	417	7517	+	TcdA	NZ_BIXV01000155.1	1165	9297	-	Homo sapiens	Japan	FD311
GCF_004684495.1	ST103	TcdB1a	NZ_SRJZ01000192.1	15966	23066	+	NA	NA	NA	NA	NA	Homo sapiens	Australia: VIC	MCD10
GCF_007000285.1	ST103	TcdB1a	NZ_SERP01000006.1	31130	38230	+	TcdA	NZ_SERP01000006.1	39580	47712	+	Homo sapiens	USA: Chicago	LC5-008-7
GCF_007000295.1	ST103	TcdB1a	NZ_SERQ01000006.1	203294	210394	-	TcdA	NZ_SERQ01000006.1	193812	201944	-	Homo sapiens	USA: Chicago	LC5-008-8
GCF_007000385.1	ST103	TcdB1a	NZ_SERN01000006.1	31130	38230	+	TcdA	NZ_SERN01000006.1	39580	47712	+	Homo sapiens	USA: Chicago	LC5-008-5
GCF_007000395.1	ST103	TcdB1a	NZ_SERM01000006.1	31573	38673	+	TcdA	NZ_SERM01000006.1	40023	48155	+	Homo sapiens	USA: Chicago	LC5-008-4
GCF_007000415.1	ST103	TcdB1a	NZ_SERK01000006.1	31130	38230	+	TcdA	NZ_SERK01000006.1	39580	47712	+	Homo sapiens	USA: Chicago	LC5-008-2
GCF_007000425.1	ST103	TcdB1a	NZ_SERO01000009.1	31130	38230	+	TcdA	NZ_SERO01000009.1	39580	47712	+	Homo sapiens	USA: Chicago	LC5-008-6
GCF_007000435.1	ST103	TcdB1a	NZ_SERL01000005.1	31130	38230	+	TcdA	NZ_SERL01000005.1	39580	47712	+	Homo sapiens	USA: Chicago	LC5-008-3
GCF_007000475.1	ST103	TcdB1a	NZ_SERJ01000006.1	31130	38230	+	TcdA	NZ_SERJ01000006.1	39580	47712	+	Homo sapiens	USA: Chicago	LC5-008-1
GCF_900013185.1	ST103	TcdB1a	NZ_CZYK01000030.1	30751	37851	+	NA	NA	NA	NA	NA	human	Canada	unknown
GCF_900164635.1	ST103	TcdB1a	NZ_FUNN01000004.1	192169	199269	+	TcdA	NZ_FUNN01000004.1	200619	208751	+	human	United Kingdom	VRECD0008
GCF_900073125.1	ST107	NA	NA	NA	NA	NA	NA	NA	NA	NA	NA	sediment	Iraq	CD105KSE5
GCF_900074825.1	ST107	NA	NA	NA	NA	NA	NA	NA	NA	NA	NA	sediment	Iraq	CD105KSE11
GCF_001757605.1	ST109	NA	NA	NA	NA	NA	NA	NA	NA	NA	NA	pig	Australia: NSW	7.10492
GCF_003482125.1	ST109	NA	NA	NA	NA	NA	NA	NA	NA	NA	NA	Homo sapiens	Ghana	DSM 28669
GCF_004315325.1	ST109	NA	NA	NA	NA	NA	NA	NA	NA	NA	NA	Homo sapiens	Japan	FD089
GCF_004316945.1	ST109	NA	NA	NA	NA	NA	NA	NA	NA	NA	NA	Homo sapiens	Japan	FD182
GCF_004317345.1	ST109	NA	NA	NA	NA	NA	NA	NA	NA	NA	NA	Homo sapiens	Japan	FD202
GCF_900096295.1	ST109	NA	NA	NA	NA	NA	NA	NA	NA	NA	NA	environment	UK	unknown
GCF_900164515.1	ST109	NA	NA	NA	NA	NA	NA	NA	NA	NA	NA	human	United Kingdom	VRECD0085
GCF_900164525.1	ST109	NA	NA	NA	NA	NA	NA	NA	NA	NA	NA	human	United Kingdom	VRECD0122
GCF_901004775.1	ST109	NA	NA	NA	NA	NA	NA	NA	NA	NA	NA		United Kingdom	clo18
GCF_000531165.1	ST11	NA	NA	NA	NA	NA	NA	NA	NA	NA	NA			E10
GCF_002303425.1	ST11	NA	NA	NA	NA	NA	NA	NA	NA	NA	NA	human	USA	6615-NonSp/ST11
GCF_004318565.1	ST11	NA	NA	NA	NA	NA	NA	NA	NA	NA	NA	Homo sapiens	Japan	FD267
GCF_900243255.1	ST11	NA	NA	NA	NA	NA	NA	NA	NA	NA	NA		Australia	IS 58
GCF_900243325.1	ST11	NA	NA	NA	NA	NA	NA	NA	NA	NA	NA		United Kingdom	R 11402
GCF_000164175.1	ST11	TcdB1c	NZ_GG770712.1	360116	367216	+	NA	NA	NA	NA	NA	Homo sapiens		NAP08
GCF_000164655.1	ST11	TcdB1c	NZ_GG770748.1	349309	356409	-	NA	NA	NA	NA	NA	Homo sapiens		NAP07
GCF_000210435.1	ST11	TcdB1c	NC_017174.1	783728	790828	+	TcdA	NC_017174.1	792178	800310	+	human	United Kingdom	M120
GCF_000499505.1	ST11	TcdB1c	NZ_HF922427.1	15596	22696	+	NA	NA	NA	NA	NA			T20
GCF_000582865.1	ST11	TcdB1c	NZ_HF927515.1	15596	22696	+	NA	NA	NA	NA	NA			E1
GCF_001050575.1	ST11	TcdB1c	NZ_HF677319.1	14478	21578	+	NA	NA	NA	NA	NA			T5
GCF_001972065.1	ST11	TcdB1c	NZ_MTWE01000004.1	429749	436849	+	TcdA	NZ_MTWE01000004.1	438199	446331	+	Homo sapiens		20120183
GCF_001972115.1	ST11	TcdB1c	NZ_MTVX01000003.1	583665	590765	+	TcdA	NZ_MTVX01000003.1	592115	600247	+	Homo sapiens		20110986
GCF_002301695.1	ST11	TcdB1c	NZ_MOPU01000014.1	90054	97154	+	TcdA	NZ_MOPU01000014.1	98504	106636	+	human	USA	5538-BK/ST11
GCF_002302685.1	ST11	TcdB1c	NZ_MPEZ01000067.1	8865	15965	-	NA	NA	NA	NA	NA	human	USA	7461-BK/ST11
GCF_002303305.1	ST11	TcdB1c	NZ_MPJO01000017.1	32813	39913	-	TcdA	NZ_MPJO01000017.1	23331	31463	-	human	USA	6606-BK/ST11
GCF_002352505.1	ST11	TcdB1c	NZ_JCKF01000046.1	7544	14644	-	NA	NA	NA	NA	NA	human	USA	RF17
GCF_002412385.1	ST11	TcdB1c	NZ_JBOQ01000048.1	7142	14242	-	NA	NA	NA	NA	NA	Sus scrofa	Spain: Ejea de los Caballeros, Zaragoza	5754
GCF_002946515.2	ST11	TcdB1c	NZ_CP026613.2	682620	689720	+	TcdA	NZ_CP026613.2	691070	699202	+	beef	Canada: Ontario	R1
GCF_002946535.2	ST11	TcdB1c	NZ_CP026615.2	3405116	3412216	-	TcdA	NZ_CP026615.2	3395634	3403766	-	beef	Canada: Ontario	R3
GCF_002946555.2	ST11	TcdB1c	NZ_CP026614.2	682628	689728	+	TcdA	NZ_CP026614.2	691078	699210	+	beef	Canada: Ontario	R2
GCF_003482165.1	ST11	TcdB1c	NZ_CP012325.1	721141	728241	+	TcdA	NZ_CP012325.1	729591	737723	+	Homo sapiens	Indonesia	DSM 29020
GCF_003482365.1	ST11	TcdB1c	NZ_CP019864.1	682486	689586	+	TcdA	NZ_CP019864.1	690936	699068	+	Homo sapiens	Germany	DSM 29747
GCF_003697205.1	ST11	TcdB1c	NZ_CP033213.1	761315	768415	+	NA	NA	NA	NA	NA	Homo sapiens	China: Beijing	CD10010
GCF_003697225.1	ST11	TcdB1c	NZ_CP033214.1	778711	785811	+	NA	NA	NA	NA	NA	Homo sapiens	China: Beijing	12038
GCF_003697245.1	ST11	TcdB1c	NZ_CP033216.1	682421	689521	+	TcdA	NZ_CP033216.1	690871	699003	+	Homo sapiens	China: Beijing	CD21062
GCF_004318785.1	ST11	TcdB1c	NZ_BIWQ01000152.1	524	7624	-	NA	NA	NA	NA	NA	Homo sapiens	Japan	FD278
GCF_900008545.1	ST11	TcdB1c	NZ_FAIB01000067.1	7544	14644	-	NA	NA	NA	NA	NA	human	Canada	unknown
GCF_900008615.1	ST11	TcdB1c	NZ_FAMS01000041.1	22967	30067	+	NA	NA	NA	NA	NA	human	Canada	unknown
GCF_900008745.1	ST11	TcdB1c	NZ_FAHL01000040.1	7177	14277	-	NA	NA	NA	NA	NA	human	Canada	unknown
GCF_900009705.1	ST11	TcdB1c	NZ_CZXP01000059.1	7544	14644	-	NA	NA	NA	NA	NA	human	Canada	unknown
GCF_900011345.1	ST11	TcdB1c	NZ_CZXY01000054.1	8304	15404	-	NA	NA	NA	NA	NA	human	Canada	unknown
GCF_900012445.1	ST11	TcdB1c	NZ_CZYN01000022.1	7658	14758	-	NA	NA	NA	NA	NA	human	Canada	unknown
GCF_900012985.1	ST11	TcdB1c	NZ_FAEP01000029.1	22690	29790	+	NA	NA	NA	NA	NA	human	Canada	unknown
GCF_900014605.1	ST11	TcdB1c	NZ_FALV01000033.1	7622	14722	-	NA	NA	NA	NA	NA	human	Canada	unknown
GCF_900014685.1	ST11	TcdB1c	NZ_FANB01000083.1	4802	11902	+	NA	NA	NA	NA	NA	human	Canada	unknown
GCF_900095895.1	ST11	TcdB1c	NZ_FRES01000002.1	789195	796295	+	TcdA	NZ_FRES01000002.1	797645	805777	+	human	United Kingdom	unknown
GCF_900095905.1	ST11	TcdB1c	NZ_FRET01000001.1	2027667	2034767	-	TcdA	NZ_FRET01000001.1	2018185	2026317	-	sediment	United Kingdom	CD105HS27
GCF_900095965.1	ST11	TcdB1c	NZ_FMLC01000014.1	32408	39508	-	NA	NA	NA	NA	NA	environment	UK	unknown
GCF_900096095.1	ST11	TcdB1c	NZ_FMLD01000015.1	17799	24899	-	NA	NA	NA	NA	NA	environment	UK	unknown
GCF_900096285.1	ST11	TcdB1c	NZ_FMMF01000012.1	88880	95980	+	NA	NA	NA	NA	NA	environment	UK	unknown
GCF_900096365.1	ST11	TcdB1c	NZ_FMLS01000014.1	88841	95941	+	TcdA	NZ_FMLS01000014.1	97291	105423	+	environment	UK	unknown
GCF_900096375.1	ST11	TcdB1c	NZ_FMMI01000013.1	31737	38837	-	NA	NA	NA	NA	NA	environment	UK	unknown
GCF_900164205.1	ST11	TcdB1c	NZ_FULT01000012.1	89098	96198	+	TcdA	NZ_FULT01000012.1	97548	105680	+	human	United Kingdom	VRECD0123
GCF_900164435.1	ST11	TcdB1c	NZ_FUMT01000002.1	279040	286140	-	TcdA	NZ_FUMT01000002.1	269558	277690	-	human	United Kingdom	VRECD0078
GCF_900164555.1	ST11	TcdB1c	NZ_FUNE01000011.1	33289	40389	-	TcdA	NZ_FUNE01000011.1	23807	31939	-	human	United Kingdom	VRECD0003
GCF_900165995.1	ST11	TcdB1c	NZ_FUSS01000014.1	88876	95976	+	TcdA	NZ_FUSS01000014.1	97326	105458	+	wastewater	United Kingdom	CD01
GCF_900166065.1	ST11	TcdB1c	NZ_FUSZ01000015.1	88880	95980	+	NA	NA	NA	NA	NA	wastewater	United Kingdom	CD67
GCF_900166295.1	ST11	TcdB1c	NZ_FUTV01000013.1	88730	95830	+	NA	NA	NA	NA	NA	wastewater	United Kingdom	CD43
GCF_900166315.1	ST11	TcdB1c	NZ_FUTY01000012.1	88703	95803	+	NA	NA	NA	NA	NA	wastewater	United Kingdom	CD20
GCF_900166405.1	ST11	TcdB1c	NZ_FUUG01000016.1	88706	95806	+	NA	NA	NA	NA	NA	wastewater	United Kingdom	CD16
GCF_900166555.1	ST11	TcdB1c	NZ_FUUW01000014.1	88537	95637	+	NA	NA	NA	NA	NA	wastewater	United Kingdom	CD03
GCF_900167615.1	ST11	TcdB1c	NZ_FUXQ01000014.1	31713	38813	-	NA	NA	NA	NA	NA	wastewater	United Kingdom	CD19
GCF_900243215.1	ST11	TcdB1c	NZ_OEZS01000109.1	51420	58520	+	NA	NA	NA	NA	NA		Belgium	51377
GCF_900243235.1	ST11	TcdB1c	NZ_OEZO01000025.1	22724	29824	+	NA	NA	NA	NA	NA		France	CD08-070
GCF_900243305.1	ST11	NA	NA	NA	NA	-	NA	NA	NA	NA	NA		France	SE 881
GCF_900683845.1	ST11	TcdB1c	NZ_CAACYL010000032.1	22748	29848	+	NA	NA	NA	NA	NA	infants	United Kingdom	Bel007
GCF_900683865.1	ST11	TcdB1c	NZ_CAACYM010000010.1	88880	95980	+	TcdA	NZ_CAACYM010000010.1	97330	105462	+	infants	United Kingdom	Bel011
GCF_900683905.1	ST11	TcdB1c	NZ_CAACYN010000029.1	17844	24944	-	TcdA	NZ_CAACYN010000029.1	8362	16494	-	infants	United Kingdom	Bel006
GCF_900683915.1	ST11	TcdB1c	NZ_CAACYO010000014.1	7695	14795	-	NA	NA	NA	NA	NA		United Kingdom	Bel012
GCF_900683925.1	ST11	TcdB1c	NZ_CAACYP010000015.1	17873	24973	-	TcdA	NZ_CAACYP010000015.1	8391	16523	-		United Kingdom	Bel018
GCF_900683935.1	ST11	TcdB1c	NZ_CAACYQ010000008.1	88830	95930	+	TcdA	NZ_CAACYQ010000008.1	97280	105412	+		United Kingdom	Bel019
GCF_900683945.1	ST11	TcdB1c	NZ_CAACYR010000014.1	88530	95630	+	NA	NA	NA	NA	NA		United Kingdom	Bel021
GCF_900688445.1	ST11	TcdB1c	NZ_CAADAT010000014.1	32463	39563	-	TcdA	NZ_CAADAT010000014.1	22981	31113	-		Canada	078GUE027
GCF_900688505.1	ST11	TcdB1c	NZ_CAADBF010000013.1	32481	39581	-	TcdA	NZ_CAADBF010000013.1	22999	31131	-		Canada	078GUE035
GCF_900688525.1	ST11	TcdB1c	NZ_CAADAV010000016.1	7792	14892	-	NA	NA	NA	NA	NA		Canada	078GUE033
GCF_900688535.1	ST11	TcdB1c	NZ_CAADAU010000015.1	32463	39563	-	TcdA	NZ_CAADAU010000015.1	22981	31113	-		Canada	078GUE037
GCF_900688705.1	ST11	TcdB1c	NZ_CAADBA010000013.1	88880	95980	+	TcdA	NZ_CAADBA010000013.1	97330	105462	+		Canada	078GUE028
GCF_900688715.1	ST11	TcdB1c	NZ_CAADBB010000014.1	32481	39581	-	TcdA	NZ_CAADBB010000014.1	22999	31131	-		United Kingdom	078LVP007
GCF_900688725.1	ST11	TcdB1c	NZ_CAADBD010000016.1	88775	95875	+	NA	NA	NA	NA	NA		Canada	078GUE030
GCF_900688735.1	ST11	TcdB1c	NZ_CAADBC010000017.1	88830	95930	+	NA	NA	NA	NA	NA		United Kingdom	078LVP010
GCF_900688755.1	ST11	TcdB1c	NZ_CAADAZ010000013.1	88887	95987	+	TcdA	NZ_CAADAZ010000013.1	97337	105469	+		Canada	078GUE029
GCF_900688775.1	ST11	TcdB1c	NZ_CAADBE010000014.1	32124	39224	-	NA	NA	NA	NA	NA		United Kingdom	078LVP013
GCF_900688815.1	ST11	TcdB1c	NZ_CAADBG010000013.1	32481	39581	-	TcdA	NZ_CAADBG010000013.1	22999	31131	-		United Kingdom	078LVP016
GCF_900688835.1	ST11	TcdB1c	NZ_CAADBH010000013.1	32358	39458	-	NA	NA	NA	NA	NA		United Kingdom	078LVP015
GCF_900688855.1	ST11	TcdB1c	NZ_CAADBI010000013.1	88880	95980	+	TcdA	NZ_CAADBI010000013.1	97330	105462	+		United Kingdom	078LVP006
GCF_900688875.1	ST11	TcdB1c	NZ_CAADBJ010000016.1	7792	14892	-	NA	NA	NA	NA	NA		United Kingdom	078LVP023
GCF_900688885.1	ST11	TcdB1c	NZ_CAADBL010000014.1	88830	95930	+	TcdA	NZ_CAADBL010000014.1	97280	105412	+		Canada	078GUE018
GCF_900688895.1	ST11	TcdB1c	NZ_CAADBK010000013.1	88914	96014	+	TcdA	NZ_CAADBK010000013.1	97364	105496	+		United Kingdom	078LVP020
GCF_900688915.1	ST11	TcdB1c	NZ_CAADBN010000014.1	32463	39563	-	TcdA	NZ_CAADBN010000014.1	22981	31113	-		Canada	078GUE021
GCF_900688925.1	ST11	TcdB1c	NZ_CAADBM010000013.1	32400	39500	-	NA	NA	NA	NA	NA		Germany	078NET010
GCF_900688965.1	ST11	TcdB1c	NZ_CAADBO010000025.1	8536	15636	-	NA	NA	NA	NA	NA		United Kingdom	078NET017
GCF_900688975.1	ST11	TcdB1c	NZ_CAADBP010000016.1	7792	14892	-	NA	NA	NA	NA	NA		Hungary	078NET012
GCF_900689015.1	ST11	TcdB1c	NZ_CAADBQ010000012.1	32481	39581	-	TcdA	NZ_CAADBQ010000012.1	22999	31131	-		Greece	078NET011
GCF_900689035.1	ST11	TcdB1c	NZ_CAADBR010000012.1	32463	39563	-	TcdA	NZ_CAADBR010000012.1	22981	31113	-		Ireland	078NET014
GCF_900689055.1	ST11	TcdB1c	NZ_CAADBS010000030.1	7792	14892	-	NA	NA	NA	NA	NA		Portugal	078NET020
GCF_900689405.1	ST11	NA	NA	NA	NA	-	NA	NA	NA	NA	NA		United Kingdom	078NET057
GCF_900689435.1	ST11	TcdB1c	NZ_CAADBU010000012.1	88880	95980	+	TcdA	NZ_CAADBU010000012.1	97330	105462	+		Australia	078NET002
GCF_900689445.1	ST11	TcdB1c	NZ_CAADBV010000016.1	8469	15569	-	NA	NA	NA	NA	NA		United Kingdom	078NET060
GCF_900689755.1	ST11	TcdB1c	NZ_CAADCB010000016.1	88859	95959	+	NA	NA	NA	NA	NA		Iran	078GUE005
GCF_900689765.1	ST11	TcdB1c	NZ_CAADCC010000013.1	88880	95980	+	TcdA	NZ_CAADCC010000013.1	97330	105462	+		Canada	078GUE003
GCF_900689775.1	ST11	TcdB1c	NZ_CAADCD010000013.1	32463	39563	-	TcdA	NZ_CAADCD010000013.1	22981	31113	-		France	078NET009
GCF_900689825.1	ST11	TcdB1c	NZ_CAADCE010000013.1	32463	39563	-	TcdA	NZ_CAADCE010000013.1	22981	31113	-		Canada	078GUE012
GCF_900689835.1	ST11	TcdB1c	NZ_CAADCF010000014.1	32463	39563	-	TcdA	NZ_CAADCF010000014.1	22981	31113	-		Canada	078GUE010
GCF_900689855.1	ST11	TcdB1c	NZ_CAADCG010000017.1	88880	95980	+	NA	NA	NA	NA	NA		Iran	078GUE008
GCF_900691505.1	ST11	TcdB1c	NZ_CAADDH010000016.1	7695	14795	-	NA	NA	NA	NA	NA		United Kingdom	78.1
GCF_900691745.1	ST11	TcdB1c	NZ_CAADDI010000015.1	88830	95930	+	TcdA	NZ_CAADDI010000015.1	97280	105412	+		United Kingdom	BIR039
GCF_900691755.1	ST11	TcdB1c	NZ_CAADDJ010000011.1	32481	39581	-	TcdA	NZ_CAADDJ010000011.1	22999	31131	-		United Kingdom	BIR042
GCF_900691985.1	ST11	TcdB1c	NZ_CAADDS010000013.1	88880	95980	+	TcdA	NZ_CAADDS010000013.1	97330	105462	+		United Kingdom	20120077
GCF_900692035.1	ST11	TcdB1c	NZ_CAADDU010000016.1	88780	95880	+	NA	NA	NA	NA	NA		Belgium	20120540
GCF_900692075.1	ST11	TcdB1c	NZ_CAADDY010000013.1	88830	95930	+	TcdA	NZ_CAADDY010000013.1	97280	105412	+		Belgium	910528/2012
GCF_900692085.1	ST11	TcdB1c	NZ_CAADDX010000010.1	32481	39581	-	TcdA	NZ_CAADDX010000010.1	22999	31131	-		Belgium	910503/2012
GCF_900692125.1	ST11	TcdB1c	NZ_CAADDZ010000012.1	32481	39581	-	TcdA	NZ_CAADDZ010000012.1	22999	31131	-		Belgium	910500/2012
GCF_900692135.1	ST11	TcdB1c	NZ_CAADEA010000013.1	32481	39581	-	TcdA	NZ_CAADEA010000013.1	22999	31131	-		Belgium	SLO005
GCF_900692155.1	ST11	TcdB1c	NZ_CAADEB010000013.1	32439	39539	-	NA	NA	NA	NA	NA		Belgium	S8
GCF_900692175.1	ST11	TcdB1c	NZ_CAADEC010000011.1	88887	95987	+	TcdA	NZ_CAADEC010000011.1	97337	105469	+		Belgium	SLO003
GCF_900692195.1	ST11	TcdB1c	NZ_CAADED010000014.1	7792	14892	-	NA	NA	NA	NA	NA		Belgium	SLO012
GCF_900692205.1	ST11	TcdB1c	NZ_CAADEE010000012.1	88880	95980	+	TcdA	NZ_CAADEE010000012.1	97330	105462	+		Belgium	SLO009
GCF_900692215.1	ST11	TcdB1c	NZ_CAADEF010000012.1	32481	39581	-	TcdA	NZ_CAADEF010000012.1	22999	31131	-		Belgium	SLO011
GCF_900692235.1	ST11	TcdB1c	NZ_CAADEH010000012.1	88880	95980	+	TcdA	NZ_CAADEH010000012.1	97330	105462	+		Belgium	SLO008
GCF_900692255.1	ST11	TcdB1c	NZ_CAADEG010000014.1	88880	95980	+	TcdA	NZ_CAADEG010000014.1	97330	105462	+		Belgium	S23
GCF_900692285.1	ST11	TcdB1c	NZ_CAADEK010000010.1	31737	38837	-	NA	NA	NA	NA	NA		Belgium	SLO015
GCF_901002025.1	ST11	TcdB1c	NZ_CAAJLL010000042.1	14506	21606	+	NA	NA	NA	NA	NA	infants	United Kingdom	Bel005
GCF_901002125.1	ST11	TcdB1c	NZ_CAAJMD010000013.1	88830	95930	+	NA	NA	NA	NA	NA		United Kingdom	Bel017
GCF_901002515.1	ST11	TcdB1c	NZ_CAAJNP010000016.1	7695	14795	-	NA	NA	NA	NA	NA	infants	United Kingdom	Bel001
GCF_901002525.1	ST11	TcdB1c	NZ_CAAJNR010000010.1	88530	95630	+	NA	NA	NA	NA	NA	infants	United Kingdom	Bel002
GCF_901002575.1	ST11	TcdB1c	NZ_CAAJNY010000038.1	12318	19418	-	TcdA	NZ_CAAJNY010000038.1	2836	10968	-		United Kingdom	Bel016
GCF_901002585.1	ST11	TcdB1c	NZ_CAAJNT010000011.1	12384	19484	-	TcdA	NZ_CAAJNT010000011.1	2902	11034	-	infants	United Kingdom	Bel004
GCF_901002605.1	ST11	TcdB1c	NZ_CAAJNJ010000044.1	14522	21622	+	TcdA	NZ_CAAJNJ010000044.1	22972	31104	+		United Kingdom	Bel022
GCF_901002615.1	ST11	TcdB1c	NZ_CAAJNO010000033.1	7695	14795	-	NA	NA	NA	NA	NA		United Kingdom	Bel013
GCF_901002635.1	ST11	TcdB1c	NZ_CAAJNW010000011.1	88830	95930	+	TcdA	NZ_CAAJNW010000011.1	97280	105412	+	infants	United Kingdom	Bel010
GCF_901004845.1	ST11	TcdB1c	NZ_CAAJWH010000016.1	8536	15636	-	NA	NA	NA	NA	NA		United Kingdom	clo27
GCF_901004855.1	ST11	TcdB1c	NZ_CAAJWI010000015.1	7792	14892	-	NA	NA	NA	NA	NA		United Kingdom	clo31
GCF_901004885.1	ST11	TcdB1c	NZ_CAAJWL010000014.1	88841	95941	+	TcdA	NZ_CAAJWL010000014.1	97291	105423	+		United Kingdom	clo30
GCF_901004995.1	ST11	TcdB1c	NZ_CAAJWX010000025.1	32510	39610	-	TcdA	NZ_CAAJWX010000025.1	23028	31160	-		United Kingdom	clo07
GCF_901005015.1	ST11	TcdB1c	NZ_CAAJWU010000053.1	7695	14795	-	NA	NA	NA	NA	NA		United Kingdom	clo06
GCF_901006405.1	ST11	TcdB1c	NZ_CAAKCF010000031.1	7695	14795	-	NA	NA	NA	NA	NA		Netherlands	LSHTM-93
GCF_000451145.2	ST110	TcdB1a	NZ_AVLB01000007.1	57756	64856	+	NA	NA	NA	NA	NA			Y247
GCF_000452105.2	ST110	TcdB1a	NZ_AVMV01000015.1	23157	30257	+	NA	NA	NA	NA	NA			P72
GCF_002301185.1	ST110	TcdB1a	NZ_MOPM01000013.1	126744	133844	-	TcdA	NZ_MOPM01000013.1	117262	125394	-	human	USA	5496-Y/ST110
GCF_002301985.1	ST110	TcdB1a	NZ_MOQY01000074.1	12379	19479	-	TcdA	NZ_MOQY01000074.1	2897	11029	-	human	USA	6593-Y/ST110
GCF_002302065.1	ST110	TcdB1a	NZ_MPEU01000002.1	363827	370927	-	TcdA	NZ_MPEU01000002.1	354345	362477	-	human	USA	7452-Y/ST110
GCF_002302205.1	ST110	TcdB1a	NZ_MPFB01000020.1	22110	29210	-	TcdA	NZ_MPFB01000020.1	12628	20760	-	human	USA	7464-Y/ST110
GCF_002303635.1	ST110	TcdB1a	NZ_MPJS01000036.1	1007	8107	+	TcdA	NZ_MPJS01000036.1	9457	17589	+	human	USA	6626-Y/ST110
GCF_003597875.1	ST110	TcdB1a	NZ_CP028524.1	618026	625126	+	TcdA	NZ_CP028524.1	626476	634608	+	Homo sapiens	USA	20477
GCF_006380875.1	ST110	TcdB1a	NZ_PZRB01000002.1	753972	761072	+	TcdA	NZ_PZRB01000002.1	762422	770554	+	Homo sapiens	USA	20916
GCF_006381115.1	ST110	TcdB1a	NZ_PZRM01000002.1	3587568	3594668	-	TcdA	NZ_PZRM01000002.1	3578086	3586218	-	Homo sapiens	USA	20691
GCF_007001085.1	ST110	TcdB1a	NZ_QWUZ01000081.1	420	7520	+	TcdA	NZ_QWUZ01000081.1	8870	17002	+	Homo sapiens	USA: Chicago	LC1-19-0628
GCF_900014555.1	ST110	TcdB1a	NZ_FALP01000029.1	17950	25050	-	NA	NA	NA	NA	NA	human	Canada	unknown
GCF_900015045.1	ST110	TcdB1a	NZ_FAHH01000067.1	1032	8132	+	NA	NA	NA	NA	NA	human	Canada	unknown
GCF_002301145.1	ST110*	TcdB1a	NZ_MOPK01000002.1	58957	66057	+	TcdA	NZ_MOPK01000002.1	67407	75539	+	human	USA	5494-Y/ST110
GCF_003862895.1	ST110?	TcdB1a	NZ_RRAC01000017.1	21833	28933	+	TcdA	NZ_RRAC01000017.1	30283	38415	+	Homo sapiens	USA:Washington DC	17-241-11331
GCF_900243185.1	ST114	TcdB4	NZ_OEZR01000082.1	1939	9042	-	NA	NA	NA	NA	NA	human?	United Kingdom	R 10870
GCF_901004525.1	ST114	TcdB4	NZ_CAAJVB010000033.1	2399	9502	-	NA	NA	NA	NA	NA		United Kingdom	lsh22
GCF_900243345.1	ST116	TcdB4	NZ_OFAA01000091.1	1320	8423	+	TcdA	NZ_OFAA01000091.1	9773	17905	+	human?	USA	R 9385
GCF_001972105.1	ST12	TcdB1a	NZ_MTVZ01000001.1	773967	781067	+	TcdA	NZ_MTVZ01000001.1	782417	790549	+	Homo sapiens		20111003
GCF_900164725.1	ST12	TcdB1a	NZ_FUNV01000002.1	368519	375619	-	TcdA	NZ_FUNV01000002.1	359037	367169	-	human	United Kingdom	VRECD0040
GCF_900687955.1	ST12	TcdB1a	NZ_CAADAI010000002.1	31109	38209	+	NA	NA	NA	NA	NA		United Kingdom	lsh33
GCF_900688665.1	ST12	TcdB1a	NZ_CAADAY010000020.1	54657	61757	-	NA	NA	NA	NA	NA		United Kingdom	lsh11
GCF_000452005.1	ST123	TcdB2	NZ_AVMQ01000017.1	58542	65642	+	NA	NA	NA	NA	NA			P59
GCF_900243205.1	ST123	TcdB2	NZ_OEZU01000006.1	10849	17949	-	TcdA	NZ_OEZU01000006.1	1368	9500	-	human?	USA	CH6230
GCF_900011705.1	ST126	NA	NA	NA	NA	NA	NA	NA	NA	NA	NA	human	Canada	unknown
GCF_900008725.1	ST129	TcdB1a	NZ_FAGQ01000061.1	7680	14780	-	NA	NA	NA	NA	NA	human	Canada	unknown
GCF_900015245.1	ST13	NA	NA	NA	NA	NA	NA	NA	NA	NA	NA	human	Canada	unknown
GCF_000530415.1	ST13	TcdB1a	NZ_HF922739.1	6959	14059	+	NA	NA	NA	NA	NA			T6
GCF_002303585.1	ST13	TcdB1a	NZ_MOTK01000001.1	175606	182706	+	TcdA	NZ_MOTK01000001.1	184056	192188	+	human	USA	6624-Y/ST13
GCF_003862705.1	ST13	TcdB1a	NZ_RRAO01000012.1	26970	34070	+	NA	NA	NA	NA	NA	Homo sapiens	USA:Washington DC	17-269-03033
GCF_004314025.1	ST13	TcdB1a	NZ_BINM01000080.1	398	7498	+	NA	NA	NA	NA	NA	Homo sapiens	Japan	FD018
GCF_004314085.1	ST13	TcdB1a	NZ_BINP01000064.1	10740	17840	-	TcdA	NZ_BINP01000064.1	1258	9390	-	Homo sapiens	Japan	FD023
GCF_900012345.1	ST13	TcdB1a	NZ_FACZ01000045.1	16861	23961	+	NA	NA	NA	NA	NA	human	Canada	unknown
GCF_900165325.1	ST13	TcdB1a	NZ_FUQC01000002.1	174691	181791	+	NA	NA	NA	NA	NA	wastewater	United Kingdom	VRECD0180
GCF_900165385.1	ST13	TcdB1a	NZ_FUQK01000001.1	336240	343340	+	NA	NA	NA	NA	NA	wastewater	United Kingdom	VRECD0190
GCF_900165405.1	ST13	TcdB1a	NZ_FUQL01000002.1	66577	73677	+	TcdA	NZ_FUQL01000002.1	75027	83159	+	wastewater	United Kingdom	VRECD0191
GCF_901004955.1	ST13	TcdB1a	NZ_CAAJWQ010000003.1	257413	264513	-	NA	NA	NA	NA	NA		United Kingdom	lsh04
GCF_000450445.2	ST139	TcdB1a	NZ_AVJU01000015.1	25203	32303	+	NA	NA	NA	NA	NA			DA00211
GCF_003044135.1	ST139	TcdB1a	NZ_PZOK01000083.1	1021	8121	+	NA	NA	NA	NA	NA	Homo sapiens	USA: Boston	Cd88142
GCF_003044155.1	ST139	TcdB1a	NZ_PZOL01000096.1	7743	14843	-	NA	NA	NA	NA	NA	Homo sapiens	USA: MA, Boston, Tufts Medical Center	Cd88141
GCF_900687575.1	ST139	TcdB1a	NZ_CAADAD010000006.1	197192	204292	-	TcdA	NZ_CAADAD010000006.1	187710	195842	-		United Kingdom	lsh21
GCF_007000755.1	ST14	NA	NA	NA	NA	NA	TcdA	NZ_QWUJ01000100.1	2952	11084	-	Homo sapiens	USA: Chicago	LC1-32-0523
GCF_007001115.1	ST14	NA	NA	NA	NA	NA	NA	NA	NA	NA	NA	Homo sapiens	USA: Chicago	LC1-19-0302
GCF_000448805.2	ST14	TcdB1a	NZ_AVJM01000027.1	58195	65295	+	NA	NA	NA	NA	NA			DA00189
GCF_000448925.2	ST14	TcdB1a	NZ_AVGR01000028.1	36782	43882	+	NA	NA	NA	NA	NA			CD38
GCF_000449125.2	ST14	TcdB1a	NZ_AVHB01000027.1	39394	46494	+	NA	NA	NA	NA	NA			CD49
GCF_000449965.2	ST14	TcdB1a	NZ_AVIV01000027.1	58240	65340	+	TcdA	NZ_AVIV01000027.1	66690	74822	+			DA00114
GCF_000450265.2	ST14	TcdB1a	NZ_AVJK01000026.1	36618	43718	+	NA	NA	NA	NA	NA			DA00174
GCF_000451285.2	ST14	TcdB1a	NZ_AVHM01000051.1	1461	8561	+	NA	NA	NA	NA	NA			CD111
GCF_000451465.2	ST14	TcdB1a	NZ_AVKD01000073.1	977	8077	+	NA	NA	NA	NA	NA			DA00256
GCF_000452425.2	ST14	TcdB1a	NZ_AVHH01000038.1	36590	43690	+	NA	NA	NA	NA	NA			CD88
GCF_000473665.2	ST14	TcdB1a	NZ_AWZL01000016.1	57570	64670	+	NA	NA	NA	NA	NA			P64
GCF_001972165.1	ST14	TcdB1a	NZ_MTWG01000001.1	718306	725406	+	TcdA	NZ_MTWG01000001.1	726756	734888	+	Homo sapiens		20121013
GCF_004314705.1	ST14	TcdB1a	NZ_BIOU01000045.1	18041	25141	-	NA	NA	NA	NA	NA	Homo sapiens	Japan	FD055
GCF_004314985.1	ST14	TcdB1a	NZ_BIPI01000057.1	18335	25435	-	NA	NA	NA	NA	NA	Homo sapiens	Japan	FD069
GCF_006380975.1	ST14	TcdB1a	NZ_PZRF01000003.1	718241	725341	+	TcdA	NZ_PZRF01000003.1	726691	734823	+	Homo sapiens	USA	21022
GCF_007000655.1	ST14	TcdB1a	NZ_QWUF01000166.1	1212	8312	-	TcdA	NZ_QWUF01000129.1	122	8254	+	Homo sapiens	USA: Chicago	LC1-4-0617
GCF_007000885.1	ST14	TcdB1a	NZ_QWUO01000003.1	126826	133926	-	TcdA	NZ_QWUO01000003.1	117344	125476	-	Homo sapiens	USA: Chicago	LC1-27-1019
GCF_007001005.1	ST14	TcdB1a	NZ_QWUV01000060.1	12316	19416	-	TcdA	NZ_QWUV01000060.1	2834	10966	-	Homo sapiens	USA: Chicago	LC1-19-1202
GCF_007001035.1	ST14	TcdB1a	NZ_QWUX01000028.1	22288	29388	+	TcdA	NZ_QWUX01000028.1	30738	38870	+	Homo sapiens	USA: Chicago	LC1-19-0909
GCF_007001045.1	ST14	TcdB1a	NZ_QWUW01000047.1	893	7993	+	TcdA	NZ_QWUW01000047.1	9343	17475	+	Homo sapiens	USA: Chicago	LC1-19-1019
GCF_007001055.1	ST14	TcdB1a	NZ_QWUY01000029.1	20966	28066	-	TcdA	NZ_QWUY01000029.1	11484	19616	-	Homo sapiens	USA: Chicago	LC1-19-0708
GCF_007002565.1	ST14	TcdB1a	NZ_SEPA01000049.1	12265	19365	-	TcdA	NZ_SEPA01000049.1	2783	10915	-	Homo sapiens	USA: Chicago	LC3P-056.5-1
GCF_007114335.1	ST14	TcdB1a	NZ_VIMB01000002.1	326064	333164	+	TcdA	NZ_VIMB01000002.1	334514	342646	+	Homo sapiens	Colombia	Gcol.A80
GCF_007114655.1	ST14	TcdB1a	NZ_VIMQ01000002.1	59647	66747	+	TcdA	NZ_VIMQ01000002.1	68097	76229	+	Homo sapiens	Colombia	Gcol.A53
GCF_900011335.1	ST14	TcdB1a	NZ_CZXK01000036.1	16881	23981	+	NA	NA	NA	NA	NA	human	Canada	unknown
GCF_900011815.1	ST14	TcdB1a	NZ_CZXX01000026.1	16881	23981	+	NA	NA	NA	NA	NA	human	Canada	unknown
GCF_900012175.1	ST14	TcdB1a	NZ_FABW01000085.1	7138	14238	-	NA	NA	NA	NA	NA	human	Canada	unknown
GCF_900012795.1	ST14	TcdB1a	NZ_FADO01000086.1	7721	14821	-	NA	NA	NA	NA	NA	human	Canada	unknown
GCF_900013625.1	ST14	TcdB1a	NZ_FAFM01000058.1	9892	16992	+	NA	NA	NA	NA	NA	human	Canada	unknown
GCF_900014075.1	ST14	TcdB1a	NZ_FAJG01000045.1	7138	14238	-	NA	NA	NA	NA	NA	human	Canada	unknown
GCF_900014275.1	ST14	TcdB1a	NZ_FADG01000091.1	584	7684	+	NA	NA	NA	NA	NA	human	Canada	unknown
GCF_900095955.1	ST14	TcdB1a	NZ_FMKS01000003.1	59093	66193	+	NA	NA	NA	NA	NA	environment	UK	unknown
GCF_900164795.1	ST14	TcdB1a	NZ_FUOC01000002.1	358230	365330	-	TcdA	NZ_FUOC01000002.1	348748	356880	-	human	United Kingdom	VRECD0051
GCF_900164875.1	ST14	TcdB1a	NZ_FUOK01000001.1	312432	319532	-	TcdA	NZ_FUOK01000001.1	302950	311082	-	human	United Kingdom	VRECD0075
GCF_900165035.1	ST14	TcdB1a	NZ_FUPA01000002.1	358346	365446	-	TcdA	NZ_FUPA01000002.1	348864	356996	-	wastewater	United Kingdom	VRECD0113
GCF_900165285.1	ST14	TcdB1a	NZ_FUPZ01000005.1	79699	86799	+	NA	NA	NA	NA	NA	wastewater	United Kingdom	VRECD0117
GCF_900165845.1	ST14	TcdB1a	NZ_FUSD01000002.1	358484	365584	-	TcdA	NZ_FUSD01000002.1	349002	357134	-	wastewater	United Kingdom	VRECD0107
GCF_900166085.1	ST14	TcdB1a	NZ_FUTB01000004.1	39464	46564	+	TcdA	NZ_FUTB01000004.1	47914	56046	+	wastewater	United Kingdom	CD24
GCF_900166135.1	ST14	TcdB1a	NZ_FUTF01000003.1	259474	266574	-	TcdA	NZ_FUTF01000003.1	249992	258124	-	wastewater	United Kingdom	CD25
GCF_900166155.1	ST14	TcdB1a	NZ_FUTI01000002.1	354122	361222	-	NA	NA	NA	NA	NA	wastewater	United Kingdom	CD21
GCF_900166165.1	ST14	TcdB1a	NZ_FUTJ01000002.1	354441	361541	-	NA	NA	NA	NA	NA	wastewater	United Kingdom	CD38
GCF_900166255.1	ST14	TcdB1a	NZ_FUTS01000003.1	259295	266395	-	NA	NA	NA	NA	NA	wastewater	United Kingdom	CD10
GCF_900166505.1	ST14	TcdB1a	NZ_FUUQ01000002.1	255763	262863	-	TcdA	NZ_FUUQ01000002.1	246281	254413	-	wastewater	United Kingdom	CD08
GCF_900167595.1	ST14	TcdB1a	NZ_FUXT01000002.1	311810	318910	-	TcdA	NZ_FUXT01000002.1	302328	310460	-	wastewater	United Kingdom	VRECD0186
GCF_900446965.1	ST14	TcdB1a	NZ_UIGU01000001.1	718380	725480	+	TcdA	NZ_UIGU01000001.1	726830	734962	+			NCTC13747
GCF_007114395.1	ST149	TcdB1a	NZ_VIMD01000003.1	396480	403580	+	TcdA	NZ_VIMD01000003.1	404930	413062	+	Homo sapiens	Colombia	Gcol.A73
GCF_007114405.1	ST149	TcdB1a	NZ_VIME01000004.1	366806	373906	-	TcdA	NZ_VIME01000004.1	357324	365456	-	Homo sapiens	Colombia	Gcol.A72
GCF_007114415.1	ST149	TcdB1a	NZ_VIMF01000003.1	366010	373110	-	TcdA	NZ_VIMF01000003.1	356528	364660	-	Homo sapiens	Colombia	Gcol.A71
GCF_007114465.1	ST149	TcdB1a	NZ_VIMG01000004.1	190577	197677	+	TcdA	NZ_VIMG01000004.1	199027	207159	+	Homo sapiens	Colombia	Gcol.A70
GCF_000448765.2	ST15	NA	NA	NA	NA	NA	NA	NA	NA	NA	NA			CD34
GCF_000449705.2	ST15	NA	NA	NA	NA	NA	NA	NA	NA	NA	NA			CD211
GCF_000452265.2	ST15	NA	NA	NA	NA	NA	NA	NA	NA	NA	NA			F200
GCF_000452285.2	ST15	NA	NA	NA	NA	NA	NA	NA	NA	NA	NA			F480
GCF_000452305.2	ST15	NA	NA	NA	NA	NA	NA	NA	NA	NA	NA			F525
GCF_000452325.2	ST15	NA	NA	NA	NA	NA	NA	NA	NA	NA	NA			F548
GCF_000473605.2	ST15	NA	NA	NA	NA	NA	NA	NA	NA	NA	NA			P41
GCF_000586575.1	ST15	NA	NA	NA	NA	NA	NA	NA	NA	NA	NA	Homo sapiens	Australia: NSW	5.3
GCF_001192735.1	ST15	NA	NA	NA	NA	NA	NA	NA	NA	NA	NA	Homo sapiens	Japan:Tokyo	KY62
GCF_001263655.1	ST15	NA	NA	NA	NA	NA	NA	NA	NA	NA	NA	Homo sapiens	Japan:Tokyo	KY64
GCF_001263675.1	ST15	NA	NA	NA	NA	NA	NA	NA	NA	NA	NA	Homo sapiens	Japan:Tokyo	KY65
GCF_001263695.1	ST15	NA	NA	NA	NA	NA	NA	NA	NA	NA	NA	Canis lupus familiaris	Japan:Hokkaido	RU-17
GCF_002301075.1	ST15	NA	NA	NA	NA	NA	NA	NA	NA	NA	NA	human	USA	5489-M/ST15
GCF_002301105.1	ST15	NA	NA	NA	NA	NA	NA	NA	NA	NA	NA	human	USA	5492-M/ST15
GCF_002302885.1	ST15	NA	NA	NA	NA	NA	NA	NA	NA	NA	NA	human	USA	7480-M/ST15
GCF_002303125.1	ST15	NA	NA	NA	NA	NA	NA	NA	NA	NA	NA	human	USA	7498-M/ST15
GCF_003481905.1	ST15	NA	NA	NA	NA	NA	NA	NA	NA	NA	NA	Homo sapiens	Germany	DSM 29688
GCF_004315705.1	ST15	NA	NA	NA	NA	NA	NA	NA	NA	NA	NA	Homo sapiens	Japan	FD110
GCF_004315945.1	ST15	NA	NA	NA	NA	NA	NA	NA	NA	NA	NA	Homo sapiens	Japan	FD122
GCF_004316725.1	ST15	NA	NA	NA	NA	NA	NA	NA	NA	NA	NA	Homo sapiens	Japan	FD163
GCF_004317945.1	ST15	NA	NA	NA	NA	NA	NA	NA	NA	NA	NA	Homo sapiens	Japan	FD233
GCF_004318205.1	ST15	NA	NA	NA	NA	NA	NA	NA	NA	NA	NA	Homo sapiens	Japan	FD247
GCF_004319125.1	ST15	NA	NA	NA	NA	NA	NA	NA	NA	NA	NA	Homo sapiens	Japan	FD296
GCF_007000675.1	ST15	NA	NA	NA	NA	NA	NA	NA	NA	NA	NA	Homo sapiens	USA: Chicago	LC1-6-0302
GCF_007000845.1	ST15	NA	NA	NA	NA	NA	NA	NA	NA	NA	NA	Homo sapiens	USA: Chicago	LC1-27-1109
GCF_007000915.1	ST15	NA	NA	NA	NA	NA	NA	NA	NA	NA	NA	Homo sapiens	USA: Chicago	LC1-24-1110
GCF_007000925.1	ST15	NA	NA	NA	NA	NA	NA	NA	NA	NA	NA	Homo sapiens	USA: Chicago	LC1-24-0721
GCF_007000965.1	ST15	NA	NA	NA	NA	NA	NA	NA	NA	NA	NA	Homo sapiens	USA: Chicago	LC1-24-0909
GCF_007001195.1	ST15	NA	NA	NA	NA	NA	NA	NA	NA	NA	NA	Homo sapiens	USA: Chicago	LC1-16-1013
GCF_900002435.1	ST15	NA	NA	NA	NA	NA	NA	NA	NA	NA	NA	sediment	United Kingdom	unknown
GCF_900002485.1	ST15	NA	NA	NA	NA	NA	NA	NA	NA	NA	NA	sediment	United Kingdom	unknown
GCF_900007655.1	ST15	NA	NA	NA	NA	NA	NA	NA	NA	NA	NA	human	Canada	unknown
GCF_900008475.1	ST15	NA	NA	NA	NA	NA	NA	NA	NA	NA	NA	human	Canada	unknown
GCF_900008575.1	ST15	NA	NA	NA	NA	NA	NA	NA	NA	NA	NA	human	Canada	unknown
GCF_900008635.1	ST15	NA	NA	NA	NA	NA	NA	NA	NA	NA	NA	human	Canada	unknown
GCF_900009235.1	ST15	NA	NA	NA	NA	NA	NA	NA	NA	NA	NA	human	Canada	unknown
GCF_900009405.1	ST15	NA	NA	NA	NA	NA	NA	NA	NA	NA	NA	human	Canada	unknown
GCF_900009455.1	ST15	NA	NA	NA	NA	NA	NA	NA	NA	NA	NA	human	Canada	unknown
GCF_900009805.1	ST15	NA	NA	NA	NA	NA	NA	NA	NA	NA	NA	human	Canada	unknown
GCF_900010365.1	ST15	NA	NA	NA	NA	NA	NA	NA	NA	NA	NA	human	Canada	unknown
GCF_900010405.1	ST15	NA	NA	NA	NA	NA	NA	NA	NA	NA	NA	human	Canada	unknown
GCF_900010825.1	ST15	NA	NA	NA	NA	NA	NA	NA	NA	NA	NA	human	Canada	unknown
GCF_900010965.1	ST15	NA	NA	NA	NA	NA	NA	NA	NA	NA	NA	human	Canada	unknown
GCF_900011325.1	ST15	NA	NA	NA	NA	NA	NA	NA	NA	NA	NA	human	Canada	unknown
GCF_900011855.1	ST15	NA	NA	NA	NA	NA	NA	NA	NA	NA	NA	human	Canada	unknown
GCF_900011925.1	ST15	NA	NA	NA	NA	NA	NA	NA	NA	NA	NA	human	Canada	unknown
GCF_900012235.1	ST15	NA	NA	NA	NA	NA	NA	NA	NA	NA	NA	human	Canada	unknown
GCF_900012925.1	ST15	NA	NA	NA	NA	NA	NA	NA	NA	NA	NA	human	Canada	unknown
GCF_900012955.1	ST15	NA	NA	NA	NA	NA	NA	NA	NA	NA	NA	human	Canada	unknown
GCF_900013105.1	ST15	NA	NA	NA	NA	NA	NA	NA	NA	NA	NA	human	Canada	unknown
GCF_900013215.1	ST15	NA	NA	NA	NA	NA	NA	NA	NA	NA	NA	human	Canada	unknown
GCF_900013365.1	ST15	NA	NA	NA	NA	NA	NA	NA	NA	NA	NA	human	Canada	unknown
GCF_900013775.1	ST15	NA	NA	NA	NA	NA	NA	NA	NA	NA	NA	human	Canada	unknown
GCF_900013885.1	ST15	NA	NA	NA	NA	NA	NA	NA	NA	NA	NA	human	Canada	unknown
GCF_900014165.1	ST15	NA	NA	NA	NA	NA	NA	NA	NA	NA	NA	human	Canada	unknown
GCF_900014305.1	ST15	NA	NA	NA	NA	NA	NA	NA	NA	NA	NA	human	Canada	unknown
GCF_900014595.1	ST15	NA	NA	NA	NA	NA	NA	NA	NA	NA	NA	human	Canada	unknown
GCF_900014665.1	ST15	NA	NA	NA	NA	NA	NA	NA	NA	NA	NA	human	Canada	unknown
GCF_900014925.1	ST15	NA	NA	NA	NA	NA	NA	NA	NA	NA	NA	human	Canada	unknown
GCF_900015125.1	ST15	NA	NA	NA	NA	NA	NA	NA	NA	NA	NA	human	Canada	unknown
GCF_900015165.1	ST15	NA	NA	NA	NA	NA	NA	NA	NA	NA	NA	human	Canada	unknown
GCF_900015315.1	ST15	NA	NA	NA	NA	NA	NA	NA	NA	NA	NA	human	Canada	unknown
GCF_900074835.1	ST15	NA	NA	NA	NA	NA	NA	NA	NA	NA	NA	sediment	Iraq	CD105KSE9
GCF_900096105.1	ST15	NA	NA	NA	NA	NA	NA	NA	NA	NA	NA	environment	UK	unknown
GCF_900096155.1	ST15	NA	NA	NA	NA	NA	NA	NA	NA	NA	NA	environment	UK	unknown
GCF_900096215.1	ST15	NA	NA	NA	NA	NA	NA	NA	NA	NA	NA	environment	UK	unknown
GCF_900096325.1	ST15	NA	NA	NA	NA	NA	NA	NA	NA	NA	NA	environment	UK	unknown
GCF_900096335.1	ST15	NA	NA	NA	NA	NA	NA	NA	NA	NA	NA	environment	UK	unknown
GCF_900096395.1	ST15	NA	NA	NA	NA	NA	NA	NA	NA	NA	NA	environment	UK	unknown
GCF_900164065.1	ST15	NA	NA	NA	NA	NA	NA	NA	NA	NA	NA	human	United Kingdom	VRECD0130
GCF_900164075.1	ST15	NA	NA	NA	NA	NA	NA	NA	NA	NA	NA	human	United Kingdom	VRECD0124
GCF_900164145.1	ST15	NA	NA	NA	NA	NA	NA	NA	NA	NA	NA	human	United Kingdom	VRECD0129
GCF_900164265.1	ST15	NA	NA	NA	NA	NA	NA	NA	NA	NA	NA	human	United Kingdom	VRECD0164
GCF_900164335.1	ST15	NA	NA	NA	NA	NA	NA	NA	NA	NA	NA	human	United Kingdom	VRECD0167
GCF_900164395.1	ST15	NA	NA	NA	NA	NA	NA	NA	NA	NA	NA	human	United Kingdom	VRECD0135
GCF_900164595.1	ST15	NA	NA	NA	NA	NA	NA	NA	NA	NA	NA	human	United Kingdom	VRECD0013
GCF_900164625.1	ST15	NA	NA	NA	NA	NA	NA	NA	NA	NA	NA	human	United Kingdom	VRECD0004
GCF_900164685.1	ST15	NA	NA	NA	NA	NA	NA	NA	NA	NA	NA	human	United Kingdom	VRECD0006
GCF_900164715.1	ST15	NA	NA	NA	NA	NA	NA	NA	NA	NA	NA	human	United Kingdom	VRECD0038
GCF_900164785.1	ST15	NA	NA	NA	NA	NA	NA	NA	NA	NA	NA	human	United Kingdom	VRECD0049
GCF_900165005.1	ST15	NA	NA	NA	NA	NA	NA	NA	NA	NA	NA	human	United Kingdom	VRECD0105
GCF_900165015.1	ST15	NA	NA	NA	NA	NA	NA	NA	NA	NA	NA	human	United Kingdom	VRECD0106
GCF_900165105.1	ST15	NA	NA	NA	NA	NA	NA	NA	NA	NA	NA	wastewater	United Kingdom	VRECD0145
GCF_900165135.1	ST15	NA	NA	NA	NA	NA	NA	NA	NA	NA	NA	wastewater	United Kingdom	VRECD0148
GCF_900165165.1	ST15	NA	NA	NA	NA	NA	NA	NA	NA	NA	NA	wastewater	United Kingdom	VRECD0151
GCF_900165175.1	ST15	NA	NA	NA	NA	NA	NA	NA	NA	NA	NA	wastewater	United Kingdom	VRECD0152
GCF_900165195.1	ST15	NA	NA	NA	NA	NA	NA	NA	NA	NA	NA	wastewater	United Kingdom	VRECD0155
GCF_900165355.1	ST15	NA	NA	NA	NA	NA	NA	NA	NA	NA	NA	wastewater	United Kingdom	VRECD0183
GCF_900165465.1	ST15	NA	NA	NA	NA	NA	NA	NA	NA	NA	NA	wastewater	United Kingdom	VRECD0021
GCF_900165555.1	ST15	NA	NA	NA	NA	NA	NA	NA	NA	NA	NA	wastewater	United Kingdom	VRECD0035
GCF_900165585.1	ST15	NA	NA	NA	NA	NA	NA	NA	NA	NA	NA	wastewater	United Kingdom	VRECD0025
GCF_900167625.1	ST15	NA	NA	NA	NA	NA	NA	NA	NA	NA	NA	human	United Kingdom	VRECD0076
GCF_900687605.1	ST15	NA	NA	NA	NA	NA	NA	NA	NA	NA	NA		United Kingdom	lsh23
GCF_900688075.1	ST15	NA	NA	NA	NA	NA	NA	NA	NA	NA	NA		United Kingdom	clo02
GCF_900688105.1	ST15	NA	NA	NA	NA	NA	NA	NA	NA	NA	NA		United Kingdom	clo32
GCF_900689705.1	ST15	NA	NA	NA	NA	NA	NA	NA	NA	NA	NA		United Kingdom	078NET082
GCF_900689735.1	ST15	NA	NA	NA	NA	NA	NA	NA	NA	NA	NA		Netherlands	078NET085
GCF_900689745.1	ST15	NA	NA	NA	NA	NA	NA	NA	NA	NA	NA		Netherlands	078NET084
GCF_900691855.1	ST15	NA	NA	NA	NA	NA	NA	NA	NA	NA	NA		Germany	FLI010
GCF_900691885.1	ST15	NA	NA	NA	NA	NA	NA	NA	NA	NA	NA		Germany	FLI011
GCF_900691915.1	ST15	NA	NA	NA	NA	NA	NA	NA	NA	NA	NA		Germany	FLI013
GCF_900691945.1	ST15	NA	NA	NA	NA	NA	NA	NA	NA	NA	NA		Germany	FLI015
GCF_900692015.1	ST15	NA	NA	NA	NA	NA	NA	NA	NA	NA	NA		Germany	FLI018
GCF_901004765.1	ST15	NA	NA	NA	NA	NA	NA	NA	NA	NA	NA		United Kingdom	clo17
GCF_901004805.1	ST15	NA	NA	NA	NA	NA	NA	NA	NA	NA	NA		United Kingdom	clo19
GCF_901004945.1	ST15	NA	NA	NA	NA	NA	NA	NA	NA	NA	NA		United Kingdom	clo03
GCF_002891625.1	ST154	NA	NA	NA	NA	NA	NA	NA	NA	NA	NA	Homo sapiens	Costa Rica: San Jose	LIBA6656
GCF_900014095.1	ST158*	NA	NA	NA	NA	NA	NA	NA	NA	NA	NA	human	Canada	unknown
GCF_900012125.1	ST16	TcdB1a	NZ_FAAZ01000019.1	58087	65187	+	NA	NA	NA	NA	NA	human	Canada	unknown
GCF_900165275.1	ST16	TcdB1a	NZ_FUPY01000007.1	59016	66116	+	NA	NA	NA	NA	NA	wastewater	United Kingdom	VRECD0116
GCF_900687565.1	ST16	TcdB1a	NZ_CAACZR010000003.1	365142	372242	-	NA	NA	NA	NA	NA		United Kingdom	lsh14
GCF_900692275.1	ST161	NA	NA	NA	NA	+	TcdA	NZ_CAADEJ010000009.1	120776	128908	+		Sweden	SWE001
GCF_900687625.1	ST164	TcdB5	NZ_CAACZU010000027.1	18597	25700	+	NA	NA	NA	NA	NA		Australia	lsh26
GCF_901004535.1	ST164	TcdB5	NZ_CAAJVF010000017.1	4706	11809	-	NA	NA	NA	NA	NA		Australia	lsh25
GCF_900243275.1	ST166	TcdB5	NZ_OEZV01000035.1	14531	21634	+	NA	NA	NA	NA	NA		Australia	ES130
GCF_900243295.1	ST167	TcdB5	NZ_OEZY01000059.1	2400	9503	-	NA	NA	NA	NA	NA		Australia	WA151
GCF_900691155.1	ST167	TcdB5	NZ_CAADDG010000031.1	4706	11809	-	NA	NA	NA	NA	NA		Australia	MON005
GCF_004314305.1	ST17	NA	NA	NA	NA	NA	NA	NA	NA	NA	NA	Homo sapiens	Japan	FD034
GCF_004314345.1	ST17	NA	NA	NA	NA	NA	NA	NA	NA	NA	NA	Homo sapiens	Japan	FD036
GCF_004315225.1	ST17	NA	NA	NA	NA	NA	NA	NA	NA	NA	NA	Homo sapiens	Japan	FD083
GCF_004316865.1	ST17	NA	NA	NA	NA	NA	TcdA	NZ_BISY01000062.1	8348	16480	+	Homo sapiens	Japan	FD178
GCF_004317005.1	ST17	NA	NA	NA	NA	NA	TcdA	NZ_BITF01000062.1	8574	16706	-	Homo sapiens	Japan	FD185
GCF_004317245.1	ST17	NA	NA	NA	NA	NA	TcdA	NZ_BITR01000145.1	1108	9240	-	Homo sapiens	Japan	FD197
GCF_004317405.1	ST17	NA	NA	NA	NA	NA	NA	NA	NA	NA	NA	Homo sapiens	Japan	FD205
GCF_004318485.1	ST17	NA	NA	NA	NA	NA	NA	NA	NA	NA	NA	Homo sapiens	Japan	FD263
GCF_004318825.1	ST17	NA	NA	NA	NA	NA	NA	NA	NA	NA	NA	Homo sapiens	Japan	FD280
GCF_004319085.1	ST17	NA	NA	NA	NA	NA	NA	NA	NA	NA	NA	Homo sapiens	Japan	FD294
GCF_001497755.1	ST17	TcdB1a	NZ_FAXM01000110.1	5485	12585	+	NA	NA	NA	NA	NA			unknown
GCF_001678145.1	ST17	TcdB1a	NZ_LYDP01000002.1	152844	159944	-	TcdA	NZ_LYDP01000002.1	143362	151494	-	Homo sapiens	Italy: Florence	CD8-15
GCF_001972045.1	ST17	TcdB1a	NZ_MTVS01000005.1	350493	357593	+	TcdA	NZ_MTVS01000005.1	358943	367075	+	Homo sapiens		20110740
GCF_004313825.1	ST17	TcdB1a	NZ_BINC01000167.1	415	7515	+	NA	NA	NA	NA	NA	Homo sapiens	Japan	FD008
GCF_004314185.1	ST17	TcdB1a	NZ_BINU01000072.1	12031	19131	-	TcdA	NZ_BINU01000072.1	2549	10681	-	Homo sapiens	Japan	FD028
GCF_004314565.1	ST17	TcdB1a	NZ_BION01000054.1	18193	25293	-	NA	NA	NA	NA	NA	Homo sapiens	Japan	FD048
GCF_004314605.1	ST17	TcdB1a	NZ_BIOP01000026.1	33946	41046	+	TcdA	NZ_BIOP01000026.1	42396	50528	+	Homo sapiens	Japan	FD050
GCF_004314765.1	ST17	TcdB1a	NZ_BIOX01000057.1	564	7664	+	TcdA	NZ_BIOX01000057.1	9014	17146	+	Homo sapiens	Japan	FD058
GCF_004314785.1	ST17	TcdB1a	NZ_BIOY01000067.1	1521	8621	+	TcdA	NZ_BIOY01000067.1	9971	18103	+	Homo sapiens	Japan	FD059
GCF_004314945.1	ST17	TcdB1a	NZ_BIPG01000120.1	644	7744	-	TcdA	NZ_BIPG01000111.1	1317	9449	-	Homo sapiens	Japan	FD067
GCF_004314965.1	ST17	TcdB1a	NZ_BIPH01000069.1	7621	14721	+	NA	NA	NA	NA	NA	Homo sapiens	Japan	FD068
GCF_004315005.1	ST17	TcdB1a	NZ_BIPJ01000055.1	18410	25510	-	TcdA	NZ_BIPJ01000055.1	8928	17060	-	Homo sapiens	Japan	FD070
GCF_004315045.1	ST17	TcdB1a	NZ_BIPL01000065.1	10551	17651	-	TcdA	NZ_BIPL01000065.1	1069	9201	-	Homo sapiens	Japan	FD073
GCF_004315125.1	ST17	TcdB1a	NZ_BIPP01000090.1	7697	14797	-	NA	NA	NA	NA	NA	Homo sapiens	Japan	FD077
GCF_004315185.1	ST17	TcdB1a	NZ_BIPS01000057.1	374	7474	+	TcdA	NZ_BIPS01000057.1	8824	16956	+	Homo sapiens	Japan	FD080
GCF_004315285.1	ST17	TcdB1a	NZ_BIPX01000055.1	953	8053	+	NA	NA	NA	NA	NA	Homo sapiens	Japan	FD087
GCF_004315385.1	ST17	TcdB1a	NZ_BIQC01000054.1	19988	27088	-	TcdA	NZ_BIQC01000054.1	10506	18638	-	Homo sapiens	Japan	FD092
GCF_004315405.1	ST17	TcdB1a	NZ_BIQD01000075.1	441	7541	+	TcdA	NZ_BIQD01000075.1	8891	17023	+	Homo sapiens	Japan	FD093
GCF_004315465.1	ST17	TcdB1a	NZ_BIQG01000046.1	1096	8196	+	TcdA	NZ_BIQG01000046.1	9546	17678	+	Homo sapiens	Japan	FD096
GCF_004315545.1	ST17	TcdB1a	NZ_BIQK01000018.1	17653	24753	-	NA	NA	NA	NA	NA	Homo sapiens	Japan	FD101
GCF_004315565.1	ST17	TcdB1a	NZ_BIQL01000080.1	1238	8338	+	NA	NA	NA	NA	NA	Homo sapiens	Japan	FD102
GCF_004315585.1	ST17	TcdB1a	NZ_BIQM01000055.1	17526	24626	-	TcdA	NZ_BIQM01000055.1	8044	16176	-	Homo sapiens	Japan	FD103
GCF_004315605.1	ST17	TcdB1a	NZ_BIQN01000073.1	1244	8344	+	TcdA	NZ_BIQN01000073.1	9694	17826	+	Homo sapiens	Japan	FD104
GCF_004315625.1	ST17	TcdB1a	NZ_BIQO01000057.1	1289	8389	+	TcdA	NZ_BIQO01000057.1	9739	17871	+	Homo sapiens	Japan	FD105
GCF_004315665.1	ST17	TcdB1a	NZ_BIQQ01000057.1	1063	8163	+	TcdA	NZ_BIQQ01000057.1	9513	17645	+	Homo sapiens	Japan	FD108
GCF_004315725.1	ST17	TcdB1a	NZ_BIQT01000020.1	45375	52475	+	NA	NA	NA	NA	NA	Homo sapiens	Japan	FD111
GCF_004315745.1	ST17	TcdB1a	NZ_BIQU01000054.1	1009	8109	+	TcdA	NZ_BIQU01000054.1	9459	17591	+	Homo sapiens	Japan	FD112
GCF_004315825.1	ST17	TcdB1a	NZ_BIQY01000047.1	1385	8485	+	TcdA	NZ_BIQY01000047.1	9835	17967	+	Homo sapiens	Japan	FD116
GCF_004315885.1	ST17	TcdB1a	NZ_BIRB01000083.1	8360	15460	-	NA	NA	NA	NA	NA	Homo sapiens	Japan	FD119
GCF_004315905.1	ST17	TcdB1a	NZ_BIRC01000067.1	215	7315	+	NA	NA	NA	NA	NA	Homo sapiens	Japan	FD120
GCF_004315965.1	ST17	TcdB1a	NZ_BIRF01000063.1	8435	15535	-	NA	NA	NA	NA	NA	Homo sapiens	Japan	FD123
GCF_004316005.1	ST17	TcdB1a	NZ_BIRH01000066.1	1055	8155	+	NA	NA	NA	NA	NA	Homo sapiens	Japan	FD125
GCF_004316045.1	ST17	TcdB1a	NZ_BIRJ01000051.1	18159	25259	-	NA	NA	NA	NA	NA	Homo sapiens	Japan	FD127
GCF_004316065.1	ST17	TcdB1a	NZ_BIRK01000024.1	1216	8316	+	NA	NA	NA	NA	NA	Homo sapiens	Japan	FD128
GCF_004316125.1	ST17	TcdB1a	NZ_BIRN01000030.1	48025	55125	-	TcdA	NZ_BIRN01000030.1	38543	46675	-	Homo sapiens	Japan	FD131
GCF_004316165.1	ST17	TcdB1a	NZ_BIRP01000042.1	18101	25201	-	TcdA	NZ_BIRP01000042.1	8619	16751	-	Homo sapiens	Japan	FD133
GCF_004316205.1	ST17	TcdB1a	NZ_BIRR01000033.1	23634	30734	+	NA	NA	NA	NA	NA	Homo sapiens	Japan	FD135
GCF_004316245.1	ST17	TcdB1a	NZ_BIRT01000046.1	7620	14720	-	NA	NA	NA	NA	NA	Homo sapiens	Japan	FD137
GCF_004316265.1	ST17	TcdB1a	NZ_BIRU01000050.1	18364	25464	-	NA	NA	NA	NA	NA	Homo sapiens	Japan	FD138
GCF_004316365.1	ST17	TcdB1a	NZ_BIRZ01000010.1	50536	57636	+	TcdA	NZ_BIRZ01000010.1	58986	67118	+	Homo sapiens	Japan	FD143
GCF_004316425.1	ST17	TcdB1a	NZ_BISC01000040.1	1228	8328	+	NA	NA	NA	NA	NA	Homo sapiens	Japan	FD146
GCF_004316525.1	ST17	TcdB1a	NZ_BISH01000156.1	992	8092	+	NA	NA	NA	NA	NA	Homo sapiens	Japan	FD152
GCF_004316625.1	ST17	TcdB1a	NZ_BISM01000081.1	895	7995	+	NA	NA	NA	NA	NA	Homo sapiens	Japan	FD157
GCF_004316645.1	ST17	TcdB1a	NZ_BISN01000019.1	21792	28892	-	NA	NA	NA	NA	NA	Homo sapiens	Japan	FD158
GCF_004316825.1	ST17	TcdB1a	NZ_BISW01000048.1	18280	25380	-	TcdA	NZ_BISW01000048.1	8798	16930	-	Homo sapiens	Japan	FD176
GCF_004316985.1	ST17	TcdB1a	NZ_BITE01000053.1	18279	25379	-	TcdA	NZ_BITE01000053.1	8797	16929	-	Homo sapiens	Japan	FD184
GCF_004317025.1	ST17	TcdB1a	NZ_BITG01000056.1	7663	14763	-	NA	NA	NA	NA	NA	Homo sapiens	Japan	FD186
GCF_004317045.1	ST17	TcdB1a	NZ_BITH01000088.1	791	7891	-	TcdA	NZ_BITH01000069.1	8979	17111	-	Homo sapiens	Japan	FD187
GCF_004317065.1	ST17	TcdB1a	NZ_BITI01000041.1	10438	17538	+	NA	NA	NA	NA	NA	Homo sapiens	Japan	FD188
GCF_004317285.1	ST17	TcdB1a	NZ_BITT01000174.1	369	7469	+	NA	NA	NA	NA	NA	Homo sapiens	Japan	FD199
GCF_004317365.1	ST17	TcdB1a	NZ_BITX01000082.1	8360	15460	-	NA	NA	NA	NA	NA	Homo sapiens	Japan	FD203
GCF_004317445.1	ST17	TcdB1a	NZ_BIUB01000033.1	527	7627	+	TcdA	NZ_BIUB01000033.1	8977	17109	+	Homo sapiens	Japan	FD207
GCF_004317525.1	ST17	TcdB1a	NZ_BIUF01000099.1	1044	8144	+	NA	NA	NA	NA	NA	Homo sapiens	Japan	FD211
GCF_004317565.1	ST17	TcdB1a	NZ_BIUH01000056.1	18359	25459	-	NA	NA	NA	NA	NA	Homo sapiens	Japan	FD213
GCF_004317585.1	ST17	TcdB1a	NZ_BIUI01000134.1	791	7891	-	TcdA	NZ_BIUI01000082.1	406	8538	+	Homo sapiens	Japan	FD214
GCF_004317665.1	ST17	TcdB1a	NZ_BIUM01000049.1	481	7581	+	NA	NA	NA	NA	+	Homo sapiens	Japan	FD219
GCF_004317725.1	ST17	TcdB1a	NZ_BIUP01000059.1	17511	24611	-	TcdA	NZ_BIUP01000059.1	8029	16161	-	Homo sapiens	Japan	FD222
GCF_004317805.1	ST17	TcdB1a	NZ_BIUT01000054.1	18276	25376	-	NA	NA	NA	NA	NA	Homo sapiens	Japan	FD226
GCF_004317885.1	ST17	TcdB1a	NZ_BIUX01000158.1	1344	8444	+	NA	NA	NA	NA	NA	Homo sapiens	Japan	FD230
GCF_004317925.1	ST17	TcdB1a	NZ_BIUZ01000044.1	18279	25379	-	TcdA	NZ_BIUZ01000044.1	8797	16929	-	Homo sapiens	Japan	FD232
GCF_004318025.1	ST17	TcdB1a	NZ_BIVE01000140.1	1189	8289	+	NA	NA	NA	NA	NA	Homo sapiens	Japan	FD237
GCF_004318045.1	ST17	TcdB1a	NZ_BIVF01000140.1	831	7931	+	NA	NA	NA	NA	NA	Homo sapiens	Japan	FD238
GCF_004318105.1	ST17	TcdB1a	NZ_BIVI01000085.1	1049	8149	+	TcdA	NZ_BIVI01000072.1	567	8699	+	Homo sapiens	Japan	FD241
GCF_004318125.1	ST17	TcdB1a	NZ_BIVJ01000066.1	10911	18011	-	TcdA	NZ_BIVJ01000066.1	1429	9561	-	Homo sapiens	Japan	FD242
GCF_004318145.1	ST17	TcdB1a	NZ_BIVK01000055.1	18193	25293	-	NA	NA	NA	NA	NA	Homo sapiens	Japan	FD243
GCF_004318225.1	ST17	TcdB1a	NZ_BIVO01000052.1	10618	17718	+	TcdA	NZ_BIVO01000052.1	19068	27200	+	Homo sapiens	Japan	FD248
GCF_004318245.1	ST17	TcdB1a	NZ_BIVP01000126.1	1201	8301	+	TcdA	NZ_BIVP01000087.1	114	8246	+	Homo sapiens	Japan	FD249
GCF_004318265.1	ST17	TcdB1a	NZ_BIVQ01000060.1	430	7530	+	NA	NA	NA	NA	NA	Homo sapiens	Japan	FD252
GCF_004318505.1	ST17	TcdB1a	NZ_BIWC01000055.1	10677	17777	-	TcdA	NZ_BIWC01000055.1	1195	9327	-	Homo sapiens	Japan	FD264
GCF_004319005.1	ST17	TcdB1a	NZ_BIXB01000033.1	17672	24772	-	TcdA	NZ_BIXB01000033.1	8190	16322	-	Homo sapiens	Japan	FD289
GCF_004319025.1	ST17	TcdB1a	NZ_BIXC01000087.1	611	7711	+	NA	NA	NA	NA	NA	Homo sapiens	Japan	FD290
GCF_004319065.1	ST17	TcdB1a	NZ_BIXE01000109.1	5230	12330	-	NA	NA	NA	NA	NA	Homo sapiens	Japan	FD293
GCF_004319325.1	ST17	TcdB1a	NZ_BIXR01000175.1	373	7473	+	TcdA	NZ_BIXR01000090.1	8797	16929	-	Homo sapiens	Japan	FD307
GCF_004319425.1	ST17	TcdB1a	NZ_BIXW01000023.1	639	7739	+	TcdA	NZ_BIXW01000023.1	8957	17089	+	Homo sapiens	Japan	FD312
GCF_004319845.1	ST17	NA	NA	NA	NA	+	TcdA	NZ_BIWL01000132.1	249	8381	+	Homo sapiens	Japan	FD273
GCF_900008315.1	ST17	TcdB1a	NZ_CZXF01000055.1	7721	14821	-	NA	NA	NA	NA	NA		Canada	unknown
GCF_900166285.1	ST17	TcdB1a	NZ_FUTW01000003.1	377318	384418	-	NA	NA	NA	NA	NA	wastewater	United Kingdom	CD58
GCF_900166325.1	ST17	TcdB1a	NZ_FUUA01000017.1	32368	39468	-	NA	NA	NA	NA	NA	wastewater	United Kingdom	CD44
GCF_900166345.1	ST17	TcdB1a	NZ_FUUB01000006.1	61165	68265	+	NA	NA	NA	NA	NA	wastewater	United Kingdom	CD36
GCF_901004485.1	ST17	TcdB1a	NZ_CAAJUX010000004.1	153544	160644	-	NA	NA	NA	NA	NA		United Kingdom	lsh13
GCF_004315345.1	ST17*	TcdB1a	NZ_BIQA01000054.1	1457	8557	+	NA	NA	NA	NA	NA	Homo sapiens	Japan	FD090
GCF_004318645.1	ST17?	NA	NA	NA	NA	NA	NA	NA	NA	NA	NA	Homo sapiens	Japan	FD271
GCF_004316745.1	ST17?	TcdB1a	NZ_BISS01000077.1	10538	17638	-	TcdA	NZ_BISS01000077.1	1056	9188	-	Homo sapiens	Japan	FD164
GCF_004317265.1	ST17?	TcdB1a	NZ_BITS01000160.1	244	7344	+	NA	NA	NA	NA	NA	Homo sapiens	Japan	FD198
GCF_000531625.1	ST170	TcdB3	NZ_HF929248.1	32537	39640	+	NA	NA	NA	NA	NA			CD002
GCF_900012285.1	ST18	TcdB1a	NZ_FACV01000071.1	7138	14238	-	NA	NA	NA	NA	NA	human	Canada	unknown
GCF_900164735.1	ST18	TcdB1a	NZ_FUNW01000003.1	59872	66972	+	TcdA	NZ_FUNW01000003.1	68322	76454	+	Homo sapiens	United Kingdom	VRECD0041
GCF_004318965.1	ST182	NA	NA	NA	NA	NA	NA	NA	NA	NA	NA	Homo sapiens	Japan	FD287
GCF_004319245.1	ST182	TcdB1a	NZ_BIXN01000052.1	16663	23763	-	NA	NA	NA	NA	NA	Homo sapiens	Japan	FD303
GCF_004314065.1	ST183	NA	NA	NA	NA	NA	NA	NA	NA	NA	NA	Homo sapiens	Japan	FD021
GCF_004314225.1	ST183	NA	NA	NA	NA	NA	NA	NA	NA	NA	NA	Homo sapiens	Japan	FD030
GCF_004317325.1	ST183	NA	NA	NA	NA	NA	TcdA	NZ_BITV01000066.1	8012	16144	-	Homo sapiens	Japan	FD201
GCF_004318545.1	ST183	NA	NA	NA	NA	NA	NA	NA	NA	NA	NA	Homo sapiens	Japan	FD266
GCF_004318665.1	ST183	NA	NA	NA	NA	NA	NA	NA	NA	NA	NA	Homo sapiens	Japan	FD272
GCF_004314265.1	ST183	TcdB1a	NZ_BINY01000026.1	21801	28901	-	NA	NA	NA	NA	NA	Homo sapiens	Japan	FD032
GCF_004314285.1	ST183	TcdB1a	NZ_BINZ01000047.1	389	7489	+	NA	NA	NA	NA	NA	Homo sapiens	Japan	FD033
GCF_004314365.1	ST183	TcdB1a	NZ_BIOD01000025.1	18329	25429	-	TcdA	NZ_BIOD01000025.1	8847	16979	-	Homo sapiens	Japan	FD037
GCF_004314425.1	ST183	TcdB1a	NZ_BIOG01000025.1	26421	33521	-	TcdA	NZ_BIOG01000025.1	16939	25071	-	Homo sapiens	Japan	FD041
GCF_004314525.1	ST183	TcdB1a	NZ_BIOL01000026.1	23166	30266	+	TcdA	NZ_BIOL01000026.1	31616	39748	+	Homo sapiens	Japan	FD046
GCF_004316145.1	ST183	TcdB1a	NZ_BIRO01000031.1	32324	39424	+	NA	NA	NA	NA	NA	Homo sapiens	Japan	FD132
GCF_004316325.1	ST183	TcdB1a	NZ_BIRX01000032.1	23152	30252	+	NA	NA	NA	NA	NA	Homo sapiens	Japan	FD141
GCF_004316905.1	ST183	TcdB1a	NZ_BITA01000038.1	10362	17462	+	TcdA	NZ_BITA01000038.1	18812	26944	+	Homo sapiens	Japan	FD180
GCF_004317145.1	ST183	TcdB1a	NZ_BITM01000083.1	956	8056	+	NA	NA	NA	NA	NA	Homo sapiens	Japan	FD192
GCF_004317165.1	ST183	TcdB1a	NZ_BITN01000065.1	11991	19091	-	TcdA	NZ_BITN01000065.1	2509	10641	-	Homo sapiens	Japan	FD193
GCF_004317425.1	ST183	TcdB1a	NZ_BIUA01000058.1	8360	15460	-	NA	NA	NA	NA	NA	Homo sapiens	Japan	FD206
GCF_004318085.1	ST183	TcdB1a	NZ_BIVH01000053.1	7623	14723	-	NA	NA	NA	NA	NA	Homo sapiens	Japan	FD240
GCF_004318345.1	ST183	TcdB1a	NZ_BIVU01000054.1	18078	25178	-	TcdA	NZ_BIVU01000054.1	8596	16728	-	Homo sapiens	Japan	FD256
GCF_004318365.1	ST183	TcdB1a	NZ_BIVV01000054.1	17853	24953	-	NA	NA	NA	NA	NA	Homo sapiens	Japan	FD257
GCF_004318925.1	ST183	TcdB1a	NZ_BIWX01000173.1	215	7315	+	NA	NA	NA	NA	NA	Homo sapiens	Japan	FD285
GCF_004319105.1	ST183	TcdB1a	NZ_BIXG01000172.1	293	7393	+	NA	NA	NA	NA	NA	Homo sapiens	Japan	FD295
GCF_900011365.1	ST19	TcdB1a	NZ_CZYC01000068.1	7806	14906	-	NA	NA	NA	NA	NA	human	Canada	unknown
GCF_900013825.1	ST19	TcdB1a	NZ_FAHB01000065.1	1110	8210	+	NA	NA	NA	NA	NA	human	Canada	unknown
GCF_900011375.1	ST192	TcdB2	NZ_CZYG01000092.1	8581	15681	-	NA	NA	NA	NA	NA	human	Canada	unknown
GCF_900243315.1	ST192	TcdB2	NZ_OFAB01000070.1	20667	27767	-	TcdA	NZ_OFAB01000070.1	11185	19317	-	human?	France	SE844
GCF_900243115.1	ST193	TcdB1c	NZ_OEZD01000035.1	11627	18727	-	NA	NA	NA	NA	NA	human?	Belgium	57267
GCF_900243175.1	ST194	TcdB4	NZ_OEZM01000054.1	1958	9061	-	NA	NA	NA	NA	NA	human?	Japan	J9965
GCF_900243285.1	ST195	TcdB1c	NZ_OEZZ01000062.1	89721	96821	+	NA	NA	NA	NA	NA	human?	Indonesia	SUC36
GCF_900243095.1	ST196	TcdB4	NZ_OEZG01000149.1	1959	9062	-	NA	NA	NA	NA	NA	human?	Belgium	8785
GCF_900243195.1	ST197	TcdB2	NZ_OEZN01000015.1	20836	27936	-	TcdA	NZ_OEZN01000015.1	11354	19486	-	human?	France	CD07-468
GCF_900243265.1	ST198	TcdB3	NZ_OEZQ01000082.1	23478	30581	-	TcdA	NZ_OEZQ01000082.1	13996	22128	-	human?	USA	CH6223
GCF_900243155.1	ST199	TcdB3	NZ_OEZC01000058.1	62070	69173	+	TcdA	NZ_OEZC01000058.1	70523	78655	+	human?	Slovenia	2402
GCF_000450525.2	ST2	NA	NA	NA	NA	NA	NA	NA	NA	NA	NA			DA00232
GCF_000451565.2	ST2	NA	NA	NA	NA	NA	NA	NA	NA	NA	NA			P3
GCF_004313885.1	ST2	NA	NA	NA	NA	NA	NA	NA	NA	NA	NA	Homo sapiens	Japan	FD011
GCF_004313905.1	ST2	NA	NA	NA	NA	NA	TcdA	NZ_BING01000140.1	44	8176	+	Homo sapiens	Japan	FD012
GCF_004313945.1	ST2	NA	NA	NA	NA	NA	NA	NA	NA	NA	NA	Homo sapiens	Japan	FD014
GCF_004317705.1	ST2	NA	NA	NA	NA	NA	NA	NA	NA	NA	NA	Homo sapiens	Japan	FD221
GCF_004318625.1	ST2	NA	NA	NA	NA	NA	NA	NA	NA	NA	NA	Homo sapiens	Japan	FD270
GCF_004318845.1	ST2	NA	NA	NA	NA	NA	TcdA	NZ_BIWT01000115.1	1154	9286	-	Homo sapiens	Japan	FD281
GCF_004319145.1	ST2	NA	NA	NA	NA	NA	TcdA	NZ_BIXI01000117.1	2467	10599	-	Homo sapiens	Japan	FD297
GCF_007001015.1	ST2	NA	NA	NA	NA	NA	NA	NA	NA	NA	NA	Homo sapiens	USA: Chicago	LC1-20-0103
GCF_900014465.1	ST2	NA	NA	NA	NA	NA	NA	NA	NA	NA	NA	human	Canada	unknown
GCF_000448745.2	ST2	TcdB1a	NZ_AVGO01000036.1	15684	22784	+	NA	NA	NA	NA	NA			CD21
GCF_000449205.2	ST2	TcdB1a	NZ_AVKI01000022.1	57619	64719	+	NA	NA	NA	NA	NA			DA00306
GCF_000449225.2	ST2	TcdB1a	NZ_AVHF01000044.1	984	8084	+	NA	NA	NA	NA	NA			CD70
GCF_000449245.2	ST2	TcdB1a	NZ_AVHL01000027.1	36836	43936	+	NA	NA	NA	NA	NA			CD109
GCF_000449365.2	ST2	TcdB1a	NZ_AVHT01000018.1	57865	64965	+	NA	NA	NA	NA	NA			CD144
GCF_000449925.2	ST2	TcdB1a	NZ_AVIT01000034.1	15712	22812	+	NA	NA	NA	NA	NA			DA00062
GCF_000450045.2	ST2	TcdB1a	NZ_AVIZ01000047.1	31603	38703	+	NA	NA	NA	NA	NA			DA00131
GCF_000450585.2	ST2	TcdB1a	NZ_AVKB01000051.1	984	8084	+	NA	NA	NA	NA	NA			DA00245
GCF_000450645.2	ST2	TcdB1a	NZ_AVLY01000021.1	25417	32517	+	NA	NA	NA	NA	NA			P21
GCF_000450705.2	ST2	TcdB1a	NZ_AVKL01000034.1	36631	43731	+	NA	NA	NA	NA	NA			DA00313
GCF_000450845.2	ST2	TcdB1a	NZ_AVKS01000034.1	15686	22786	+	NA	NA	NA	NA	NA			Y21
GCF_000450905.2	ST2	TcdB1a	NZ_AVLK01000035.1	10888	17988	+	NA	NA	NA	NA	NA			Y401
GCF_000451205.2	ST2	TcdB1a	NZ_AVHI01000040.1	31573	38673	+	NA	NA	NA	NA	NA			CD90
GCF_000452045.2	ST2	TcdB1a	NZ_AVMS01000020.1	36527	43627	+	TcdA	NZ_AVMS01000020.1	44977	53109	+			P78
GCF_000452205.2	ST2	TcdB1a	NZ_AVNA01000015.1	23160	30260	+	NA	NA	NA	NA	NA			P77
GCF_000473565.2	ST2	TcdB1a	NZ_AWZH01000035.1	31603	38703	+	NA	NA	NA	NA	NA			DA00130
GCF_000473585.2	ST2	TcdB1a	NZ_AWZI01000016.1	25276	32376	+	NA	NA	NA	NA	NA			P33
GCF_000530325.1	ST2	TcdB1a	NZ_HF933900.1	27228	34328	+	TcdA	NZ_HF933900.1	35678	43810	+			T42
GCF_000530475.1	ST2	TcdB1a	NZ_HF923366.1	6960	14060	+	NA	NA	NA	NA	NA			E14
GCF_000531315.1	ST2	TcdB1a	NZ_HF927435.1	27230	34330	+	TcdA	NZ_HF927435.1	35680	43812	+			E24
GCF_000828245.1	ST2	TcdB1a	NZ_JXBS01000004.1	39367	46467	+	NA	NA	NA	NA	NA	Homo sapiens	Costa Rica:San Jose	LIBA-5784
GCF_001577795.1	ST2	TcdB1a	NZ_CP010888.1	1206753	1213853	+	TcdA	NZ_CP010888.1	1215203	1223335	+	Homo sapiens	Canada: Ontario	08ACD0030
GCF_001939005.1	ST2	TcdB1a	NZ_MOSV01000033.1	1162	8262	+	TcdA	NZ_MOSV01000033.1	9612	17744	+	Homo sapiens	Canada	01A09CD0020
GCF_001971985.1	ST2	TcdB1a	NZ_MTWA01000007.1	315167	322267	+	TcdA	NZ_MTWA01000007.1	323617	331749	+	Homo sapiens		20111144
GCF_001972135.1	ST2	TcdB1a	NZ_MTWF01000010.1	313390	320490	+	TcdA	NZ_MTWF01000010.1	321840	329972	+	Homo sapiens		20120956
GCF_002301015.1	ST2	TcdB1a	NZ_MOPC01000033.1	12270	19370	-	TcdA	NZ_MOPC01000033.1	2788	10920	-	human	USA	5486-Y/ST2
GCF_002301235.1	ST2	TcdB1a	NZ_MOPN01000020.1	12286	19386	-	TcdA	NZ_MOPN01000020.1	2804	10936	-	human	USA	5497-Y/ST2
GCF_002301265.1	ST2	TcdB1a	NZ_MOPQ01000058.1	12255	19355	-	TcdA	NZ_MOPQ01000058.1	2773	10905	-	human	USA	5503-Y/ST2
GCF_002301395.1	ST2	TcdB1a	NZ_MOPS01000010.1	66585	73685	+	TcdA	NZ_MOPS01000010.1	75035	83167	+	human	USA	5505-Y/ST2
GCF_002301455.1	ST2	TcdB1a	NZ_MOPX01000051.1	12400	19500	-	TcdA	NZ_MOPX01000051.1	2918	11050	-	human	USA	5542-Y/ST2
GCF_002301495.1	ST2	TcdB1a	NZ_MOQA01000045.1	1426	8526	+	TcdA	NZ_MOQA01000045.1	9876	18008	+	human	USA	5548-Y/ST2
GCF_002301705.1	ST2	TcdB1a	NZ_MOPV01000035.1	1090	8190	+	TcdA	NZ_MOPV01000035.1	9540	17672	+	human	USA	5539-Y/ST2
GCF_002302055.1	ST2	TcdB1a	NZ_MPET01000001.1	59078	66178	+	NA	NA	NA	NA	NA	human	USA	7451-NonSp/ST2
GCF_002302075.1	ST2	TcdB1a	NZ_MPEV01000003.1	1026	8126	+	TcdA	NZ_MPEV01000003.1	9476	17608	+	human	USA	7453-Y/ST2
GCF_002302725.1	ST2	TcdB1a	NZ_MPFF01000001.1	363501	370601	-	TcdA	NZ_MPFF01000001.1	354019	362151	-	human	USA	7472-Y/ST2
GCF_002302805.1	ST2	TcdB1a	NZ_MPFI01000019.1	22835	29935	+	TcdA	NZ_MPFI01000019.1	31285	39417	+	human	USA	7476-Y/ST2
GCF_002303185.1	ST2	TcdB1a	NZ_MPFX01000046.1	1039	8139	+	TcdA	NZ_MPFX01000046.1	9489	17621	+	human	USA	7503-Y/ST2
GCF_002303215.1	ST2	TcdB1a	NZ_MPFY01000076.1	1006	8106	+	TcdA	NZ_MPFY01000076.1	9456	17588	+	human	USA	7505-Y/ST2
GCF_002303225.1	ST2	TcdB1a	NZ_MPJN01000062.1	220	7320	+	NA	NA	NA	NA	NA	human	USA	6603-Y/ST2
GCF_002303605.1	ST2	TcdB1a	NZ_MPJR01000067.1	1020	8120	+	TcdA	NZ_MPJR01000067.1	9470	17602	+	human	USA	6625-Y/ST2
GCF_002812625.1	ST2	TcdB1a	NZ_CP025046.1	665392	672492	+	TcdA	NZ_CP025046.1	673842	681974	+	Homo sapiens	USA: NY, Westchester Medical Center, peds med surg unit	W0022a
GCF_002939365.1	ST2	TcdB1a	NZ_LQZJ01000045.1	27286	34386	+	NA	NA	NA	NA	NA	Homo sapiens	Hong Kong	33736
GCF_002940845.1	ST2	NA	NA	NA	NA	NA	NA	NA	NA	NA	NA	Homo sapiens	Hong Kong	4380229
GCF_003013435.1	ST2	TcdB1a	NZ_PXZF01000016.1	58919	66019	+	NA	NA	NA	NA	NA	Homo sapiens	USA: Arizona	HS-FS_0042_01
GCF_003862565.1	ST2	TcdB1a	NZ_RRAX01000018.1	7604	14704	-	NA	NA	NA	NA	NA	Homo sapiens	USA:Washington DC	17-295-07069
GCF_003862655.1	ST2	TcdB1a	NZ_RRAS01000018.1	18148	25248	-	TcdA	NZ_RRAS01000018.1	8666	16798	-	Homo sapiens	USA:Washington DC	17-278-08330
GCF_003862735.1	ST2	TcdB1a	NZ_RRAM01000024.1	27141	34241	+	NA	NA	NA	NA	NA	Homo sapiens	USA:Washington DC	17-267-03811
GCF_003862785.1	ST2	TcdB1a	NZ_RRAI01000027.1	27069	34169	+	TcdA	NZ_RRAI01000027.1	35519	43651	+	Homo sapiens	USA:Washington DC	17-250-06287
GCF_003862855.1	ST2	TcdB1a	NZ_RRAE01000004.1	43152	50252	-	TcdA	NZ_RRAE01000004.1	33670	41802	-	Homo sapiens	USA:Washington DC	17-223-04457
GCF_003863105.1	ST2	TcdB1a	NZ_RQZJ01000009.1	8340	15440	-	NA	NA	NA	NA	NA	Homo sapiens	USA:Washington DC	16-337-06669
GCF_003863155.1	ST2	TcdB1a	NZ_RRAN01000018.1	18337	25437	-	TcdA	NZ_RRAN01000018.1	8855	16987	-	Homo sapiens	USA:Washington DC	17-267-04463
GCF_004314125.1	ST2	TcdB1a	NZ_BINR01000166.1	317	7417	+	NA	NA	NA	NA	NA	Homo sapiens	Japan	FD025
GCF_004314445.1	ST2	TcdB1a	NZ_BIOH01000026.1	18418	25518	-	TcdA	NZ_BIOH01000026.1	8936	17068	-	Homo sapiens	Japan	FD042
GCF_004314465.1	ST2	TcdB1a	NZ_BIOI01000030.1	21905	29005	-	TcdA	NZ_BIOI01000030.1	12423	20555	-	Homo sapiens	Japan	FD043
GCF_004314625.1	ST2	TcdB1a	NZ_BIOQ01000042.1	486	7586	+	TcdA	NZ_BIOQ01000042.1	8936	17068	+	Homo sapiens	Japan	FD051
GCF_004314665.1	ST2	TcdB1a	NZ_BIOS01000027.1	21905	29005	-	TcdA	NZ_BIOS01000027.1	12423	20555	-	Homo sapiens	Japan	FD053
GCF_004315205.1	ST2	TcdB1a	NZ_BIPT01000029.1	18176	25276	-	NA	NA	NA	NA	NA	Homo sapiens	Japan	FD082
GCF_004315805.1	ST2	TcdB1a	NZ_BIQX01000046.1	1069	8169	+	TcdA	NZ_BIQX01000046.1	9519	17651	+	Homo sapiens	Japan	FD115
GCF_004315925.1	ST2	TcdB1a	NZ_BIRD01000068.1	1238	8338	+	NA	NA	NA	NA	NA	Homo sapiens	Japan	FD121
GCF_004316225.1	ST2	TcdB1a	NZ_BIRS01000025.1	42976	50076	-	NA	NA	NA	NA	NA	Homo sapiens	Japan	FD136
GCF_004316285.1	ST2	TcdB1a	NZ_BIRV01000027.1	27150	34250	+	TcdA	NZ_BIRV01000027.1	35600	43732	+	Homo sapiens	Japan	FD139
GCF_004316405.1	ST2	TcdB1a	NZ_BISB01000019.1	43292	50392	-	TcdA	NZ_BISB01000019.1	33810	41942	-	Homo sapiens	Japan	FD145
GCF_004316445.1	ST2	TcdB1a	NZ_BISD01000042.1	18283	25383	-	TcdA	NZ_BISD01000042.1	8801	16933	-	Homo sapiens	Japan	FD147
GCF_004316485.1	ST2	TcdB1a	NZ_BISF01000023.1	16898	23998	+	TcdA	NZ_BISF01000023.1	25348	33480	+	Homo sapiens	Japan	FD149
GCF_004316585.1	ST2	TcdB1a	NZ_BISK01000036.1	18272	25372	-	TcdA	NZ_BISK01000036.1	8790	16922	-	Homo sapiens	Japan	FD155
GCF_004316705.1	ST2	TcdB1a	NZ_BISQ01000161.1	491	7591	-	NA	NA	NA	NA	NA	Homo sapiens	Japan	FD161
GCF_004316765.1	ST2	TcdB1a	NZ_BIST01000053.1	18167	25267	-	TcdA	NZ_BIST01000053.1	8685	16817	-	Homo sapiens	Japan	FD170
GCF_004316785.1	ST2	TcdB1a	NZ_BISU01000041.1	370	7470	+	NA	NA	NA	NA	NA	Homo sapiens	Japan	FD174
GCF_004316845.1	ST2	TcdB1a	NZ_BISX01000042.1	1373	8473	+	TcdA	NZ_BISX01000042.1	9823	17955	+	Homo sapiens	Japan	FD177
GCF_004317105.1	ST2	TcdB1a	NZ_BITK01000048.1	18318	25418	-	NA	NA	NA	NA	NA	Homo sapiens	Japan	FD190
GCF_004317125.1	ST2	TcdB1a	NZ_BITL01000114.1	428	7528	+	NA	NA	NA	NA	NA	Homo sapiens	Japan	FD191
GCF_004318165.1	ST2	TcdB1a	NZ_BIVL01000047.1	1309	8409	+	TcdA	NZ_BIVL01000047.1	9759	17891	+	Homo sapiens	Japan	FD244
GCF_004318385.1	ST2	TcdB1a	NZ_BIVW01000062.1	16819	23919	+	TcdA	NZ_BIVW01000081.1	8685	16817	-	Homo sapiens	Japan	FD258
GCF_004318765.1	ST2	TcdB1a	NZ_BIWP01000041.1	229	7329	+	TcdA	NZ_BIWP01000041.1	8679	16811	+	Homo sapiens	Japan	FD277
GCF_004318905.1	ST2	TcdB1a	NZ_BIWW01000070.1	382	7482	+	TcdA	NZ_BIWW01000070.1	8832	16964	+	Homo sapiens	Japan	FD284
GCF_004319365.1	ST2	TcdB1a	NZ_BIXT01000086.1	10593	17693	-	TcdA	NZ_BIXT01000086.1	1111	9243	-	Homo sapiens	Japan	FD309
GCF_004319825.1	ST2	NA	NA	NA	NA	+	NA	NA	NA	NA	NA	Homo sapiens	Japan	FD265
GCF_006381005.1	ST2	TcdB1a	NZ_PZRI01000001.1	3648546	3655646	-	TcdA	NZ_PZRI01000001.1	3639064	3647196	-	Homo sapiens	USA	20707
GCF_006408255.1	ST2	TcdB1a	NZ_PZON01000003.1	754023	761123	+	NA	NA	NA	NA	NA	Homo sapiens	USA	20472
GCF_007001175.1	ST2	TcdB1a	NZ_QWVE01000076.1	1289	8389	+	TcdA	NZ_QWVE01000076.1	9739	17871	+	Homo sapiens	USA: Chicago	LC1-16-0823
GCF_007001375.1	ST2	TcdB1a	NZ_QWVN01000075.1	9582	16682	-	TcdA	NZ_QWVN01000075.1	100	8232	-	Homo sapiens	USA: Chicago	LC1-10-1111
GCF_007001395.1	ST2	TcdB1a	NZ_QWVP01000016.1	17358	24458	+	TcdA	NZ_QWVP01000016.1	25808	33940	+	Homo sapiens	USA: Chicago	LC1-10-0812
GCF_007001405.1	ST2	TcdB1a	NZ_QWVO01000027.1	1426	8526	+	TcdA	NZ_QWVO01000027.1	9876	18008	+	Homo sapiens	USA: Chicago	LC1-10-0915
GCF_007001435.1	ST2	TcdB1a	NZ_QWVR01000051.1	1006	8106	+	TcdA	NZ_QWVR01000051.1	9456	17588	+	Homo sapiens	USA: Chicago	LC1-10-0224
GCF_007002285.1	ST2	TcdB1a	NZ_SEPN01000003.1	175079	182179	+	TcdA	NZ_SEPN01000003.1	183529	191661	+	Homo sapiens	USA: Chicago	LC3P-119-7
GCF_007002325.1	ST2	TcdB1a	NZ_SEPM01000003.1	175020	182120	+	TcdA	NZ_SEPM01000003.1	183470	191602	+	Homo sapiens	USA: Chicago	LC3P-119-6
GCF_007002345.1	ST2	TcdB1a	NZ_SEPL01000002.1	359913	367013	-	TcdA	NZ_SEPL01000002.1	350431	358563	-	Homo sapiens	USA: Chicago	LC3P-119-5
GCF_007002355.1	ST2	TcdB1a	NZ_SEPK01000043.1	10216	17316	+	TcdA	NZ_SEPK01000043.1	18666	26798	+	Homo sapiens	USA: Chicago	LC3P-119-4
GCF_007002365.1	ST2	TcdB1a	NZ_SEPJ01000001.1	175363	182463	+	TcdA	NZ_SEPJ01000001.1	183813	191945	+	Homo sapiens	USA: Chicago	LC3P-119-3
GCF_007002385.1	ST2	TcdB1a	NZ_SEPI01000002.1	1083	8183	+	TcdA	NZ_SEPI01000002.1	9533	17665	+	Homo sapiens	USA: Chicago	LC3P-119-2
GCF_007114985.1	ST2	TcdB1a	NZ_VING01000002.1	175725	182825	+	TcdA	NZ_VING01000002.1	184175	192307	+	Homo sapiens	Colombia	Gcol.A27
GCF_007114995.1	ST2	TcdB1a	NZ_VINH01000002.1	364099	371199	-	TcdA	NZ_VINH01000002.1	354617	362749	-	Homo sapiens	Colombia	Gcol.A24
GCF_900002425.1	ST2	TcdB1a	NZ_CCRP01000091.1	16809	23909	+	NA	NA	NA	NA	NA	sediment	United Kingdom	unknown
GCF_900002475.1	ST2	TcdB1a	NZ_CCRY01000059.1	16798	23907	+	NA	NA	NA	NA	NA	sediment	United Kingdom	unknown
GCF_900005755.1	ST2	TcdB1a	NZ_CUWT01000003.1	255651	262751	-	NA	NA	NA	NA	NA			unknown
GCF_900007695.1	ST2	TcdB1a	NZ_FAHD01000079.1	7658	14758	-	NA	NA	NA	NA	NA	human	Canada	unknown
GCF_900008335.1	ST2	TcdB1a	NZ_CZXL01000056.1	6808	13908	+	NA	NA	NA	NA	NA	human	Canada	unknown
GCF_900008455.1	ST2	TcdB1a	NZ_FACR01000036.1	16880	23980	+	NA	NA	NA	NA	NA	human	Canada	unknown
GCF_900008535.1	ST2	TcdB1a	NZ_FAHZ01000059.1	7658	14758	-	NA	NA	NA	NA	NA	human	Canada	unknown
GCF_900008565.1	ST2	TcdB1a	NZ_FAJI01000080.1	7138	14238	-	NA	NA	NA	NA	NA	human	Canada	unknown
GCF_900008595.1	ST2	TcdB1a	NZ_FAKX01000044.1	839	7939	-	NA	NA	NA	NA	NA	human	Canada	unknown
GCF_900009245.1	ST2	TcdB1a	NZ_FAMW01000047.1	17094	24194	+	NA	NA	NA	NA	NA	human	Canada	unknown
GCF_900009435.1	ST2	TcdB1a	NZ_FAJP01000039.1	15726	22826	+	NA	NA	NA	NA	NA	human	Canada	unknown
GCF_900010345.1	ST2	TcdB1a	NZ_FABO01000054.1	7658	14758	-	NA	NA	NA	NA	NA	human	Canada	unknown
GCF_900010855.1	ST2	TcdB1a	NZ_CZWY01000028.1	16880	23980	+	NA	NA	NA	NA	NA	human	Canada	unknown
GCF_900010905.1	ST2	TcdB1a	NZ_FAAO01000041.1	16859	23959	+	NA	NA	NA	NA	NA	human	Canada	unknown
GCF_900011085.1	ST2	TcdB1a	NZ_CZZX01000144.1	1060	8160	-	NA	NA	NA	NA	NA	human	Canada	unknown
GCF_900011095.1	ST2	TcdB1a	NZ_FADD01000090.1	7680	14780	-	NA	NA	NA	NA	NA	human	Canada	unknown
GCF_900011505.1	ST2	TcdB1a	NZ_FADA01000125.1	424	7524	+	NA	NA	NA	NA	NA	human	Canada	unknown
GCF_900011725.1	ST2	TcdB1a	NZ_FAMU01000060.1	7782	14882	-	NA	NA	NA	NA	NA	human	Canada	unknown
GCF_900011805.1	ST2	TcdB1a	NZ_CZXC01000035.1	16880	23980	+	NA	NA	NA	NA	NA	human	Canada	unknown
GCF_900011835.1	ST2	TcdB1a	NZ_CZYT01000082.1	1300	8400	+	NA	NA	NA	NA	NA	human	Canada	unknown
GCF_900011845.1	ST2	TcdB1a	NZ_CZYW01000074.1	7138	14238	-	NA	NA	NA	NA	NA	human	Canada	unknown
GCF_900011995.1	ST2	TcdB1a	NZ_FAAH01000080.1	7138	14238	-	NA	NA	NA	NA	NA	human	Canada	unknown
GCF_900012255.1	ST2	TcdB1a	NZ_FACJ01000036.1	17080	24180	+	NA	NA	NA	NA	NA	human	Canada	unknown
GCF_900013125.1	ST2	TcdB1a	NZ_FAFI01000069.1	7658	14758	-	NA	NA	NA	NA	NA	human	Canada	unknown
GCF_900013375.1	ST2	TcdB1a	NZ_FAJS01000040.1	17094	24194	+	NA	NA	NA	NA	NA	human	Canada	unknown
GCF_900013695.1	ST2	TcdB1a	NZ_FAGB01000030.1	16880	23980	+	NA	NA	NA	NA	NA	human	Canada	unknown
GCF_900013765.1	ST2	TcdB1a	NZ_FAGJ01000084.1	8395	15495	-	NA	NA	NA	NA	NA	human	Canada	unknown
GCF_900013865.1	ST2	TcdB1a	NZ_FAHN01000068.1	1243	8343	+	NA	NA	NA	NA	NA	human	Canada	unknown
GCF_900013925.1	ST2	TcdB1a	NZ_FAII01000042.1	16859	23959	+	NA	NA	NA	NA	NA	human	Canada	unknown
GCF_900013965.1	ST2	TcdB1a	NZ_FAIQ01000074.1	7138	14238	-	NA	NA	NA	NA	NA	human	Canada	unknown
GCF_900014185.1	ST2	TcdB1a	NZ_FAKQ01000133.1	1135	8235	+	NA	NA	NA	NA	NA	human	Canada	unknown
GCF_900014405.1	ST2	TcdB1a	NZ_CZZF01000083.1	7138	14238	-	NA	NA	NA	NA	NA	human	Canada	unknown
GCF_900014475.1	ST2	TcdB1a	NZ_FAKZ01000043.1	7658	14758	-	NA	NA	NA	NA	NA	human	Canada	unknown
GCF_900014575.1	ST2	TcdB1a	NZ_FALQ01000059.1	7658	14758	-	NA	NA	NA	NA	NA	human	Canada	unknown
GCF_900014715.1	ST2	TcdB1a	NZ_FANH01000047.1	16848	23948	+	NA	NA	NA	NA	NA	human	Canada	unknown
GCF_900014725.1	ST2	TcdB1a	NZ_FANJ01000041.1	7658	14758	-	NA	NA	NA	NA	NA	human	Canada	unknown
GCF_900014735.1	ST2	TcdB1a	NZ_FANX01000061.1	1242	8342	+	NA	NA	NA	NA	NA	human	Canada	unknown
GCF_900014785.1	ST2	TcdB1a	NZ_FAOF01000096.1	7658	14758	-	NA	NA	NA	NA	NA	human	Canada	unknown
GCF_900014855.1	ST2	TcdB1a	NZ_CZXT01000048.1	16859	23959	+	NA	NA	NA	NA	NA	human	Canada	unknown
GCF_900015095.1	ST2	TcdB1a	NZ_CZXU01000038.1	17066	24166	+	NA	NA	NA	NA	NA	human	Canada	unknown
GCF_900015225.1	ST2	TcdB1a	NZ_FAAD01000063.1	8361	15461	-	NA	NA	NA	NA	NA	human	Canada	unknown
GCF_900015275.1	ST2	TcdB1a	NZ_FAJD01000066.1	7138	14238	-	NA	NA	NA	NA	NA	human	Canada	unknown
GCF_900015525.1	ST2	TcdB1a	NZ_CZXB01000034.1	7639	14739	-	NA	NA	NA	NA	NA	human	Canada	unknown
GCF_900015625.1	ST2	TcdB1a	NZ_FADU01000047.1	16920	24020	+	NA	NA	NA	NA	NA	human	Canada	unknown
GCF_900015665.1	ST2	TcdB1a	NZ_FAKM01000041.1	16859	23959	+	NA	NA	NA	NA	NA	human	Canada	unknown
GCF_900015675.1	ST2	TcdB1a	NZ_FAMR01000059.1	7138	14238	-	NA	NA	NA	NA	NA	human	Canada	unknown
GCF_900016315.1	ST2	TcdB1a	NZ_FAIG01000068.1	7138	14238	-	NA	NA	NA	NA	NA	human	Canada	unknown
GCF_900019295.1	ST2	TcdB1a	NZ_FAHU01000039.1	22601	29701	+	NA	NA	NA	NA	NA	human	Canada	unknown
GCF_900095995.1	ST2	TcdB1a	NZ_FMKV01000004.1	58991	66091	+	NA	NA	NA	NA	NA	environment	UK	unknown
GCF_900096135.1	ST2	TcdB1a	NZ_FMKR01000014.1	53859	60959	-	TcdA	NZ_FMKR01000014.1	44377	52509	-	environment	UK	unknown
GCF_900096245.1	ST2	TcdB1a	NZ_FMKK01000005.1	255890	262990	-	TcdA	NZ_FMKK01000005.1	246408	254540	-	environment	UK	unknown
GCF_900096305.1	ST2	TcdB1a	NZ_FMLJ01000004.1	255561	262661	-	NA	NA	NA	NA	NA	environment	UK	unknown
GCF_900096355.1	ST2	TcdB1a	NZ_FMLI01000003.1	255543	262643	-	NA	NA	NA	NA	NA	environment	UK	unknown
GCF_900096435.1	ST2	TcdB1a	NZ_FMMJ01000002.1	58859	65959	+	TcdA	NZ_FMMJ01000002.1	67309	75441	+	environment	UK	unknown
GCF_900096455.1	ST2	TcdB1a	NZ_FMLR01000010.1	126721	133821	-	NA	NA	NA	NA	NA	environment	UK	unknown
GCF_900164015.1	ST2	TcdB1a	NZ_FULX01000005.1	43388	50488	-	TcdA	NZ_FULX01000005.1	33906	42038	-	human	United Kingdom	VRECD0132
GCF_900164085.1	ST2	TcdB1a	NZ_FULY01000001.1	311728	318828	+	TcdA	NZ_FULY01000001.1	320178	328310	+	human	United Kingdom	VRECD0141
GCF_900164105.1	ST2	TcdB1a	NZ_FULL01000003.1	127000	134100	-	TcdA	NZ_FULL01000003.1	117518	125650	-	human	United Kingdom	VRECD0138
GCF_900164185.1	ST2	TcdB1a	NZ_FUMA01000001.1	312643	319743	+	TcdA	NZ_FUMA01000001.1	321093	329225	+	human	United Kingdom	VRECD0160
GCF_900164215.1	ST2	TcdB1a	NZ_FUMD01000001.1	358234	365334	-	TcdA	NZ_FUMD01000001.1	348752	356884	-	human	United Kingdom	VRECD0140
GCF_900164585.1	ST2	TcdB1a	NZ_FUNH01000003.1	312530	319630	+	TcdA	NZ_FUNH01000003.1	320980	329112	+	human	United Kingdom	VRECD0012
GCF_900164695.1	ST2	TcdB1a	NZ_FUNS01000004.1	175698	182798	+	TcdA	NZ_FUNS01000004.1	184148	192280	+	human	United Kingdom	VRECD0011
GCF_900164805.1	ST2	TcdB1a	NZ_FUOE01000002.1	363538	370638	-	TcdA	NZ_FUOE01000002.1	354056	362188	-	human	United Kingdom	VRECD0052
GCF_900164845.1	ST2	TcdB1a	NZ_FUOJ01000001.1	312286	319386	+	TcdA	NZ_FUOJ01000001.1	320736	328868	+	human	United Kingdom	VRECD0054
GCF_900164855.1	ST2	TcdB1a	NZ_FUOG01000001.1	175337	182437	+	NA	NA	NA	NA	NA	human	United Kingdom	VRECD0074
GCF_900164925.1	ST2	TcdB1a	NZ_FUOP01000002.1	312977	320077	+	TcdA	NZ_FUOP01000002.1	321427	329559	+	human	United Kingdom	VRECD0086
GCF_900164955.1	ST2	TcdB1a	NZ_FUOS01000002.1	174781	181881	+	TcdA	NZ_FUOS01000002.1	183231	191363	+	human	United Kingdom	VRECD0099
GCF_900164985.1	ST2	TcdB1a	NZ_FUOV01000004.1	260882	267982	-	TcdA	NZ_FUOV01000004.1	251400	259532	-	human	United Kingdom	VRECD0103
GCF_900165095.1	ST2	TcdB1a	NZ_FUPG01000003.1	175115	182215	+	TcdA	NZ_FUPG01000003.1	183565	191697	+	wastewater	United Kingdom	VRECD0144
GCF_900165125.1	ST2	TcdB1a	NZ_FUPI01000001.1	204338	211438	+	TcdA	NZ_FUPI01000001.1	212788	220920	+	wastewater	United Kingdom	VRECD0147
GCF_900165145.1	ST2	TcdB1a	NZ_FUPL01000002.1	174829	181929	+	TcdA	NZ_FUPL01000002.1	183279	191411	+	wastewater	United Kingdom	VRECD0149
GCF_900165155.1	ST2	TcdB1a	NZ_FUPM01000001.1	341780	348880	+	TcdA	NZ_FUPM01000001.1	350230	358362	+	wastewater	United Kingdom	VRECD0150
GCF_900165215.1	ST2	TcdB1a	NZ_FUPS01000003.1	358167	365267	-	TcdA	NZ_FUPS01000003.1	348685	356817	-	wastewater	United Kingdom	VRECD0157
GCF_900165245.1	ST2	TcdB1a	NZ_FUPV01000001.1	175183	182283	+	TcdA	NZ_FUPV01000001.1	183633	191765	+	wastewater	United Kingdom	VRECD0089
GCF_900165255.1	ST2	TcdB1a	NZ_FUPW01000004.1	58874	65974	+	NA	NA	NA	NA	NA	wastewater	United Kingdom	VRECD0090
GCF_900165295.1	ST2	TcdB1a	NZ_FUQD01000009.1	126826	133926	-	TcdA	NZ_FUQD01000009.1	117344	125476	-	wastewater	United Kingdom	VRECD0158
GCF_900165505.1	ST2	TcdB1a	NZ_FUQV01000004.1	355020	362120	-	TcdA	NZ_FUQV01000004.1	345538	353670	-	wastewater	United Kingdom	VRECD0024
GCF_900165515.1	ST2	TcdB1a	NZ_FUQW01000002.1	354605	361705	-	TcdA	NZ_FUQW01000002.1	345123	353255	-	wastewater	United Kingdom	VRECD0017
GCF_900165645.1	ST2	TcdB1a	NZ_FURJ01000002.1	358267	365367	-	TcdA	NZ_FURJ01000002.1	348785	356917	-	wastewater	United Kingdom	VRECD0057
GCF_900165715.1	ST2	TcdB1a	NZ_FURR01000004.1	358933	366033	-	TcdA	NZ_FURR01000004.1	349451	357583	-	wastewater	United Kingdom	VRECD0061
GCF_900165795.1	ST2	TcdB1a	NZ_FURX01000003.1	260272	267372	-	TcdA	NZ_FURX01000003.1	250790	258922	-	wastewater	United Kingdom	VRECD0093
GCF_900165825.1	ST2	TcdB1a	NZ_FUSC01000003.1	358611	365711	-	TcdA	NZ_FUSC01000003.1	349129	357261	-	wastewater	United Kingdom	VRECD0097
GCF_900165945.1	ST2	TcdB1a	NZ_FUSM01000002.1	58708	65808	+	NA	NA	NA	NA	NA	wastewater	United Kingdom	CD65
GCF_900166045.1	ST2	TcdB1a	NZ_FUSW01000002.1	131847	138947	-	TcdA	NZ_FUSW01000002.1	122365	130497	-	wastewater	United Kingdom	CD06
GCF_900166095.1	ST2	TcdB1a	NZ_FUTC01000004.1	58918	66018	+	NA	NA	NA	NA	NA	wastewater	United Kingdom	CD68
GCF_900166145.1	ST2	TcdB1a	NZ_FUTH01000005.1	255613	262713	-	NA	NA	NA	NA	NA	wastewater	United Kingdom	CD32
GCF_900166235.1	ST2	TcdB1a	NZ_FUTQ01000003.1	259463	266563	-	NA	NA	NA	NA	NA	wastewater	United Kingdom	CD07
GCF_900166365.1	ST2	TcdB1a	NZ_FUUD01000001.1	321837	328937	+	TcdA	NZ_FUUD01000001.1	330287	338419	+	wastewater	United Kingdom	CD18
GCF_900166385.1	ST2	TcdB1a	NZ_FUUF01000003.1	58908	66008	+	NA	NA	NA	NA	NA	wastewater	United Kingdom	CD31
GCF_900166415.1	ST2	TcdB1a	NZ_FUUN01000003.1	59143	66243	+	TcdA	NZ_FUUN01000003.1	67593	75725	+	wastewater	United Kingdom	CD48
GCF_900166435.1	ST2	TcdB1a	NZ_FUUL01000004.1	58946	66046	+	NA	NA	NA	NA	NA	wastewater	United Kingdom	CD37
GCF_900166465.1	ST2	TcdB1a	NZ_FUUJ01000002.1	39396	46496	+	NA	NA	NA	NA	NA	wastewater	United Kingdom	CD13
GCF_900166525.1	ST2	TcdB1a	NZ_FUUT01000005.1	255750	262850	-	TcdA	NZ_FUUT01000005.1	246268	254400	-	wastewater	United Kingdom	CD70
GCF_900687925.1	ST2	TcdB1a	NZ_CAADAE010000003.1	255965	263065	-	NA	NA	NA	NA	NA		United Kingdom	clo01
GCF_900689605.1	ST2	TcdB1a	NZ_CAADBW010000003.1	59290	66390	+	TcdA	NZ_CAADBW010000003.1	67740	75872	+		United Kingdom	078NET075
GCF_900691875.1	ST2	TcdB1a	NZ_CAADDL010000004.1	39468	46568	+	TcdA	NZ_CAADDL010000004.1	47918	56050	+		Germany	FLI006
GCF_901004585.1	ST2	TcdB1a	NZ_CAAJVG010000004.1	256270	263370	-	TcdA	NZ_CAAJVG010000004.1	246788	254920	-		United Kingdom	lsh32
GCF_901004875.1	ST2	TcdB1a	NZ_CAAJWG010000015.1	43325	50425	-	NA	NA	NA	NA	NA		United Kingdom	clo35
GCF_901004965.1	ST2	TcdB1a	NZ_CAAJWR010000004.1	39425	46525	+	NA	NA	NA	NA	NA		United Kingdom	clo36
GCF_901004985.1	ST2	TcdB1a	NZ_CAAJWW010000003.1	255702	262802	-	TcdA	NZ_CAAJWW010000003.1	246220	254352	-		United Kingdom	clo05
GCF_901005005.1	ST2	TcdB1a	NZ_CAAJWV010000004.1	257315	264415	-	NA	NA	NA	NA	NA		United Kingdom	clo04
GCF_000450425.2	ST2*	TcdB1a	NZ_AVJT01000027.1	17177	24277	+	NA	NA	NA	NA	NA			DA00210
GCF_900010415.1	ST2*	TcdB1a	NZ_FAOG01000070.1	492	7592	+	NA	NA	NA	NA	NA	human	Canada	unknown
GCF_900013065.1	ST2*	TcdB1a	NZ_FAEY01000048.1	7658	14758	-	NA	NA	NA	NA	NA	human	Canada	unknown
GCF_004317625.1	ST2?	TcdB1a	NZ_BIUK01000064.1	9679	16779	-	TcdA	NZ_BIUK01000064.1	197	8329	-	Homo sapiens	Japan	FD216
GCF_004319265.1	ST2?	TcdB1a	NZ_BIXO01000046.1	665	7765	+	TcdA	NZ_BIXO01000046.1	9115	17247	+	Homo sapiens	Japan	FD304
GCF_900015595.1	ST2?	TcdB1a	NZ_CZYP01000047.1	7658	14758	-	NA	NA	NA	NA	NA	human	Canada	unknown
GCF_900243075.1	ST200	TcdB8	NZ_OEZH01000151.1	9651	16751	+	NA	NA	NA	NA	NA		Spain	173070
GCF_002250295.1	ST201	TcdB1b	NZ_NCXL01000044.1	16830	23930	-	NA	NA	NA	NA	NA	Homo sapiens	China: Hunan Province	LC693
GCF_900008605.1	ST201	TcdB1b	NZ_FALK01000055.1	1143	8243	+	NA	NA	NA	NA	NA	human	Canada	unknown
GCF_900014225.1	ST201	TcdB1b	NZ_FAAJ01000042.1	6159	13259	+	NA	NA	NA	NA	NA	human	Canada	unknown
GCF_900164705.1	ST205	NA	NA	NA	NA	NA	NA	NA	NA	NA	NA	human	United Kingdom	VRECD0002
GCF_002301505.1	ST21	TcdB1a	NZ_MOQB01000059.1	17747	24847	-	TcdA	NZ_MOQB01000059.1	8265	16397	-	Homo sapiens	USA: Chicago, Lurie Children's Hospital	5549-NonSp/ST21
GCF_003597855.1	ST21	TcdB1a	NZ_CP028529.1	742577	749677	+	TcdA	NZ_CP028529.1	751027	759159	+	Homo sapiens	USA	20709
GCF_003932645.1	ST21	TcdB1a	NZ_RQZL01000024.1	11949	19049	-	TcdA	NZ_RQZL01000024.1	2467	10599	-	Homo sapiens	USA:Washington DC	16-342-13560
GCF_006380835.1	ST21	TcdB1a	NZ_PZQZ01000003.1	742515	749615	+	TcdA	NZ_PZQZ01000003.1	750965	759097	+	Homo sapiens	USA	20922
GCF_900011875.1	ST21	TcdB1a	NZ_CZZG01000072.1	7658	14758	-	NA	NA	NA	NA	NA	human	Canada	unknown
GCF_900014285.1	ST21	TcdB1a	NZ_FAEZ01000039.1	15960	23060	+	NA	NA	NA	NA	NA	human	Canada	unknown
GCF_900691805.1	ST21	TcdB1a	NZ_CAADDK010000007.1	197106	204206	-	NA	NA	NA	NA	NA		Germany	FLI001
GCF_900691815.1	ST21	TcdB1a	NZ_CAADDV010000017.1	47658	54758	+	NA	NA	NA	NA	NA		Germany	FLI003
GCF_900691835.1	ST21	TcdB1a	NZ_CAADDW010000007.1	197322	204422	-	TcdA	NZ_CAADDW010000007.1	187840	195972	-		Germany	FLI002
GCF_900691975.1	ST21	TcdB1a	NZ_CAADDR010000004.1	58222	65322	+	TcdA	NZ_CAADDR010000004.1	66672	74804	+		Germany	FLI004
GCF_900165975.1	ST22	TcdB1b	NZ_FUSQ01000020.1	5502	12602	+	NA	NA	NA	NA	NA	wastewater	United Kingdom	CD04
GCF_000449185.2	ST221	TcdB1b	NZ_AVHE01000015.1	5632	12732	+	NA	NA	NA	NA	NA			CD69
GCF_002300855.1	ST229	TcdB4	NZ_MNBQ01000039.1	2661	9764	-	NA	NA	NA	NA	NA	Homo sapiens	USA: Chicago, Lurie Children's Hospital	5479-NonSp/ST229
GCF_900014025.1	ST231	TcdB2	NZ_FAIZ01000027.1	2697	9797	-	NA	NA	NA	NA	NA			unknown
GCF_004684465.1	ST234	TcdB1a	NZ_SRJW01000143.1	699	7799	+	NA	NA	NA	NA	NA	Homo sapiens	Australia: VIC	MCD38
GCF_900013635.1	ST236	TcdB1a	NZ_FAFS01000025.1	26515	33615	+	NA	NA	NA	NA	NA	human	Canada	unknown
GCF_900164385.1	ST243	NA	NA	NA	NA	NA	NA	NA	NA	NA	NA	human	United Kingdom	VRECD0128
GCF_900165525.1	ST243	NA	NA	NA	NA	NA	NA	NA	NA	NA	NA	wastewater	United Kingdom	VRECD0034
GCF_900165545.1	ST243	NA	NA	NA	NA	NA	NA	NA	NA	NA	NA	wastewater	United Kingdom	VRECD0032
GCF_900165615.1	ST243	NA	NA	NA	NA	NA	NA	NA	NA	NA	NA	wastewater	United Kingdom	VRECD0036
GCF_900165335.1	ST254	NA	NA	NA	NA	NA	NA	NA	NA	NA	NA	wastewater	United Kingdom	VRECD0181
GCF_000451765.1	ST26	NA	NA	NA	NA	NA	NA	NA	NA	NA	NA			P30
GCF_000451865.2	ST26	NA	NA	NA	NA	NA	NA	NA	NA	NA	NA			P42
GCF_000821005.1	ST26	NA	NA	NA	NA	NA	NA	NA	NA	NA	NA			CII7xCD13A
GCF_000821025.1	ST26	NA	NA	NA	NA	NA	NA	NA	NA	NA	NA			F17xCD13A
GCF_002300845.1	ST26	NA	NA	NA	NA	NA	NA	NA	NA	NA	NA	Homo sapiens	USA: Chicago, Lurie Children's Hospital	5477-AQ/ST26
GCF_002301735.1	ST26	NA	NA	NA	NA	NA	NA	NA	NA	NA	NA	Homo sapiens	USA: Chicago, Lurie Children's Hospital	6584-AQ/ST26
GCF_004314385.1	ST26	NA	NA	NA	NA	NA	NA	NA	NA	NA	NA	Homo sapiens	Japan	FD038
GCF_004315845.1	ST26	NA	NA	NA	NA	NA	NA	NA	NA	NA	NA	Homo sapiens	Japan	FD117
GCF_004316345.1	ST26	NA	NA	NA	NA	NA	NA	NA	NA	NA	NA	Homo sapiens	Japan	FD142
GCF_007001225.1	ST26	NA	NA	NA	NA	NA	NA	NA	NA	NA	NA	Homo sapiens	USA: Chicago	LC1-13-1216
GCF_007001255.1	ST26	NA	NA	NA	NA	NA	NA	NA	NA	NA	NA	Homo sapiens	USA: Chicago	LC1-13-0505
GCF_007001275.1	ST26	NA	NA	NA	NA	NA	NA	NA	NA	NA	NA	Homo sapiens	USA: Chicago	LC1-13-0202
GCF_007001285.1	ST26	NA	NA	NA	NA	NA	NA	NA	NA	NA	NA	Homo sapiens	USA: Chicago	LC1-12-0519
GCF_007113935.1	ST26	NA	NA	NA	NA	NA	NA	NA	NA	NA	NA	Homo sapiens	Colombia	Gcol.A113
GCF_007113975.1	ST26	NA	NA	NA	NA	NA	NA	NA	NA	NA	NA	Homo sapiens	Colombia	Gcol.A112
GCF_007114005.1	ST26	NA	NA	NA	NA	NA	NA	NA	NA	NA	NA	Homo sapiens	Colombia	Gcol.A111
GCF_007114015.1	ST26	NA	NA	NA	NA	NA	NA	NA	NA	NA	NA	Homo sapiens	Colombia	Gcol.A110
GCF_007114595.1	ST26	NA	NA	NA	NA	NA	NA	NA	NA	NA	NA	Homo sapiens	Colombia	Gcol.A55
GCF_007114645.1	ST26	NA	NA	NA	NA	NA	NA	NA	NA	NA	NA	Homo sapiens	Colombia	Gcol.A54
GCF_900011715.1	ST26	NA	NA	NA	NA	NA	NA	NA	NA	NA	NA	human	Canada	unknown
GCF_900012225.1	ST26	NA	NA	NA	NA	NA	NA	NA	NA	NA	NA	human	Canada	unknown
GCF_900013075.1	ST26	NA	NA	NA	NA	NA	NA	NA	NA	NA	NA	human	Canada	unknown
GCF_900013755.1	ST26	NA	NA	NA	NA	NA	NA	NA	NA	NA	NA	human	Canada	unknown
GCF_900164115.1	ST26	NA	NA	NA	NA	NA	NA	NA	NA	NA	NA	wastewater	United Kingdom	VRECD0142
GCF_900164195.1	ST26	NA	NA	NA	NA	NA	NA	NA	NA	NA	NA	human	United Kingdom	VRECD0177
GCF_900164965.1	ST26	NA	NA	NA	NA	NA	NA	NA	NA	NA	NA	human	United Kingdom	VRECD0101
GCF_900165315.1	ST26	NA	NA	NA	NA	NA	NA	NA	NA	NA	NA	wastewater	United Kingdom	VRECD0118
GCF_900165435.1	ST26	NA	NA	NA	NA	NA	NA	NA	NA	NA	NA	wastewater	United Kingdom	VRECD0192
GCF_900165835.1	ST26	NA	NA	NA	NA	NA	NA	NA	NA	NA	NA	wastewater	United Kingdom	VRECD0098
GCF_900688565.1	ST26	NA	NA	NA	NA	NA	NA	NA	NA	NA	NA		United Kingdom	lsh10
GCF_900691955.1	ST26	NA	NA	NA	NA	NA	NA	NA	NA	NA	NA		Germany	FLI016
GCF_901004575.1	ST26	NA	NA	NA	NA	NA	NA	NA	NA	NA	NA		United Kingdom	lsh36
GCF_901004615.1	ST26	NA	NA	NA	NA	NA	NA	NA	NA	NA	NA		United Kingdom	lsh37
GCF_004313765.1	ST27	NA	NA	NA	NA	NA	NA	NA	NA	NA	NA	Homo sapiens	Japan	FD005
GCF_004313965.1	ST27	NA	NA	NA	NA	NA	NA	NA	NA	NA	NA	human	Japan	FD015
GCF_004313985.1	ST27	NA	NA	NA	NA	NA	NA	NA	NA	NA	NA	human	Japan	FD016
GCF_900013025.1	ST27	NA	NA	NA	NA	NA	NA	NA	NA	NA	NA	human	Canada	unknown
GCF_900013605.1	ST27	NA	NA	NA	NA	NA	NA	NA	NA	NA	NA	human	Canada	unknown
GCF_900013975.1	ST27	NA	NA	NA	NA	NA	NA	NA	NA	NA	NA	human	Canada	unknown
GCF_900014625.1	ST27	NA	NA	NA	NA	NA	NA	NA	NA	NA	NA	human	Canada	unknown
GCF_900012905.1	ST273*	NA	NA	NA	NA	NA	NA	NA	NA	NA	NA	human	Canada	unknown
GCF_002303245.1	ST28	TcdB1a	NZ_MOTA01000018.1	67156	74256	+	NA	NA	NA	NA	+	human	USA	6612-DH/ST28
GCF_001704755.2	ST285	NA	NA	NA	NA	NA	TcdA	NZ_MBMH02000126.1	159	8291	-	homo sapiens	China: Sichuan	WCHCD070106
GCF_900165475.1	ST289	TcdB1a	NZ_FUQQ01000002.1	358572	365672	-	TcdA	NZ_FUQQ01000002.1	349090	357222	-	wastewater	United Kingdom	VRECD0020
GCF_000451825.1	ST29	NA	NA	NA	NA	NA	NA	NA	NA	NA	NA		USA	P38
GCF_001757615.1	ST29	NA	NA	NA	NA	NA	NA	NA	NA	NA	NA	equine	Australia: NSW	H3
GCF_007001945.1	ST29	NA	NA	NA	NA	NA	NA	NA	NA	NA	NA	Homo sapiens	USA: Chicago	LC3P-127-7
GCF_007001975.1	ST29	NA	NA	NA	NA	NA	NA	NA	NA	NA	NA	Homo sapiens	USA: Chicago	LC3P-127-8
GCF_007002025.1	ST29	NA	NA	NA	NA	NA	NA	NA	NA	NA	NA	Homo sapiens	USA: Chicago	LC3P-127-5
GCF_007002035.1	ST29	NA	NA	NA	NA	NA	NA	NA	NA	NA	NA	Homo sapiens	USA: Chicago	LC3P-127-6
GCF_007002055.1	ST29	NA	NA	NA	NA	NA	NA	NA	NA	NA	NA	Homo sapiens	USA: Chicago	LC3P-127-4
GCF_007002065.1	ST29	NA	NA	NA	NA	NA	NA	NA	NA	NA	NA	Homo sapiens	USA: Chicago	LC3P-127-3
GCF_007002095.1	ST29	NA	NA	NA	NA	NA	NA	NA	NA	NA	NA	Homo sapiens	USA: Chicago	LC3P-127-2
GCF_007002105.1	ST29	NA	NA	NA	NA	NA	NA	NA	NA	NA	NA	Homo sapiens	USA: Chicago	LC3P-127-1
GCF_007114725.1	ST29	NA	NA	NA	NA	NA	NA	NA	NA	NA	NA	Homo sapiens	Colombia	Gcol.A39
GCF_007114735.1	ST29	NA	NA	NA	NA	NA	NA	NA	NA	NA	NA	Homo sapiens	Colombia	Gcol.A40
GCF_007114785.1	ST29	NA	NA	NA	NA	NA	NA	NA	NA	NA	NA	Homo sapiens	Colombia	Gcol.A38
GCF_007114805.1	ST29	NA	NA	NA	NA	NA	NA	NA	NA	NA	NA	Homo sapiens	Colombia	Gcol.A37
GCF_900002555.1	ST29	NA	NA	NA	NA	NA	NA	NA	NA	NA	NA	sediment	United Kingdom	unknown
GCF_900096085.1	ST29	NA	NA	NA	NA	NA	NA	NA	NA	NA	NA	environment	UK	unknown
GCF_900096275.1	ST29	NA	NA	NA	NA	NA	NA	NA	NA	NA	NA	environment	UK	unknown
GCF_900096315.1	ST29	NA	NA	NA	NA	NA	NA	NA	NA	NA	NA	environment	UK	unknown
GCF_900164125.1	ST29	NA	NA	NA	NA	NA	NA	NA	NA	NA	NA	human	United Kingdom	VRECD0161
GCF_900164495.1	ST29	NA	NA	NA	NA	NA	NA	NA	NA	NA	NA	human	United Kingdom	VRECD0166
GCF_900164885.1	ST29	NA	NA	NA	NA	NA	NA	NA	NA	NA	NA	human	United Kingdom	VRECD0080
GCF_900165365.1	ST29	NA	NA	NA	NA	NA	NA	NA	NA	NA	NA	wastewater	United Kingdom	VRECD0184
GCF_900687915.1	ST29	NA	NA	NA	NA	NA	NA	NA	NA	NA	NA		United Kingdom	clo12
GCF_900687935.1	ST29	NA	NA	NA	NA	NA	NA	NA	NA	NA	NA		United Kingdom	R711
GCF_900688315.1	ST29	NA	NA	NA	NA	NA	NA	NA	NA	NA	NA		United Kingdom	clo40
GCF_000242355.1	ST3	NA	NA	NA	NA	NA	NA	NA	NA	NA	NA	Homo sapiens	USA	CD37
GCF_000448965.2	ST3	NA	NA	NA	NA	NA	NA	NA	NA	NA	NA		USA	CD40
GCF_000449485.2	ST3	NA	NA	NA	NA	NA	NA	NA	NA	NA	NA		USA	CD169
GCF_000449545.2	ST3	NA	NA	NA	NA	NA	NA	NA	NA	NA	NA		USA	CD178
GCF_000450085.2	ST3	NA	NA	NA	NA	NA	NA	NA	NA	NA	NA		USA	DA00134
GCF_000450105.2	ST3	NA	NA	NA	NA	NA	NA	NA	NA	NA	NA		USA	DA00141
GCF_000450485.2	ST3	NA	NA	NA	NA	NA	NA	NA	NA	NA	NA		USA	DA00215
GCF_000451545.2	ST3	NA	NA	NA	NA	NA	NA	NA	NA	NA	NA		USA	Y381
GCF_000452025.2	ST3	NA	NA	NA	NA	NA	NA	NA	NA	NA	NA		USA	P61
GCF_000473705.2	ST3	NA	NA	NA	NA	NA	NA	NA	NA	NA	NA		USA	F665
GCF_000531695.1	ST3	NA	NA	NA	NA	NA	NA	NA	NA	NA	NA			E9
GCF_002302285.1	ST3	NA	NA	NA	NA	NA	NA	NA	NA	NA	NA	human	USA	6632-NonSp/ST3
GCF_002302865.1	ST3	NA	NA	NA	NA	NA	NA	NA	NA	NA	NA	human	USA	7479-NonSp/ST3
GCF_004314545.1	ST3	NA	NA	NA	NA	NA	NA	NA	NA	NA	NA	human	Japan	FD047
GCF_007000505.1	ST3	NA	NA	NA	NA	NA	NA	NA	NA	NA	NA	Homo sapiens	USA: Chicago	LC4-013-8
GCF_007000515.1	ST3	NA	NA	NA	NA	NA	NA	NA	NA	NA	NA	Homo sapiens	USA: Chicago	LC4-013-7
GCF_007000525.1	ST3	NA	NA	NA	NA	NA	NA	NA	NA	NA	NA	Homo sapiens	USA: Chicago	LC4-013-6
GCF_007000555.1	ST3	NA	NA	NA	NA	NA	NA	NA	NA	NA	NA	Homo sapiens	USA: Chicago	LC4-013-5
GCF_007000575.1	ST3	NA	NA	NA	NA	NA	NA	NA	NA	NA	NA	Homo sapiens	USA: Chicago	LC4-013-3
GCF_007000585.1	ST3	NA	NA	NA	NA	NA	NA	NA	NA	NA	NA	Homo sapiens	USA: Chicago	LC4-013-2
GCF_007000615.1	ST3	NA	NA	NA	NA	NA	NA	NA	NA	NA	NA	Homo sapiens	USA: Chicago	LC1-8-1014
GCF_007000645.1	ST3	NA	NA	NA	NA	NA	NA	NA	NA	NA	NA	Homo sapiens	USA: Chicago	LC1-8-0916
GCF_007000735.1	ST3	NA	NA	NA	NA	NA	NA	NA	NA	NA	NA	Homo sapiens	USA: Chicago	LC1-39-0613
GCF_007000775.1	ST3	NA	NA	NA	NA	NA	NA	NA	NA	NA	NA	Homo sapiens	USA: Chicago	LC1-33-0720
GCF_007000895.1	ST3	NA	NA	NA	NA	NA	NA	NA	NA	NA	NA	Homo sapiens	USA: Chicago	LC1-25-0330
GCF_007001485.1	ST3	NA	NA	NA	NA	NA	NA	NA	NA	NA	NA	Homo sapiens	USA: Chicago	LC4-013-1
GCF_900008325.1	ST3	NA	NA	NA	NA	NA	NA	NA	NA	NA	NA	human	Canada	unknown
GCF_900008815.1	ST3	NA	NA	NA	NA	NA	NA	NA	NA	NA	NA	human	Canada	unknown
GCF_900009425.1	ST3	NA	NA	NA	NA	NA	NA	NA	NA	NA	NA	human	Canada	unknown
GCF_900009725.1	ST3	NA	NA	NA	NA	NA	NA	NA	NA	NA	NA	human	Canada	unknown
GCF_900010835.1	ST3	NA	NA	NA	NA	NA	NA	NA	NA	NA	NA	human	Canada	unknown
GCF_900011115.1	ST3	NA	NA	NA	NA	NA	NA	NA	NA	NA	NA	human	Canada	unknown
GCF_900011135.1	ST3	NA	NA	NA	NA	NA	NA	NA	NA	NA	NA	human	Canada	unknown
GCF_900012045.1	ST3	NA	NA	NA	NA	NA	NA	NA	NA	NA	NA	human	Canada	unknown
GCF_900012195.1	ST3	NA	NA	NA	NA	NA	NA	NA	NA	NA	NA	human	Canada	unknown
GCF_900012875.1	ST3	NA	NA	NA	NA	NA	NA	NA	NA	NA	NA	human	Canada	unknown
GCF_900013905.1	ST3	NA	NA	NA	NA	NA	NA	NA	NA	NA	NA	human	Canada	unknown
GCF_900013985.1	ST3	NA	NA	NA	NA	NA	NA	NA	NA	NA	NA	human	Canada	unknown
GCF_900014175.1	ST3	NA	NA	NA	NA	NA	NA	NA	NA	NA	NA	human	Canada	unknown
GCF_900014615.1	ST3	NA	NA	NA	NA	NA	NA	NA	NA	NA	NA	human	Canada	unknown
GCF_900014805.1	ST3	NA	NA	NA	NA	NA	NA	NA	NA	NA	NA	human	Canada	unknown
GCF_900014875.1	ST3	NA	NA	NA	NA	NA	NA	NA	NA	NA	NA	human	Canada	unknown
GCF_900014885.1	ST3	NA	NA	NA	NA	NA	NA	NA	NA	NA	NA	human	Canada	unknown
GCF_900014935.1	ST3	NA	NA	NA	NA	NA	NA	NA	NA	NA	NA	human	Canada	unknown
GCF_900015175.1	ST3	NA	NA	NA	NA	NA	NA	NA	NA	NA	NA	human	Canada	unknown
GCF_900015185.1	ST3	NA	NA	NA	NA	NA	NA	NA	NA	NA	NA	human	Canada	unknown
GCF_900015345.1	ST3	NA	NA	NA	NA	NA	NA	NA	NA	NA	NA	human	Canada	unknown
GCF_900015555.1	ST3	NA	NA	NA	NA	NA	NA	NA	NA	NA	NA	human	Canada	unknown
GCF_900015635.1	ST3	NA	NA	NA	NA	NA	NA	NA	NA	NA	NA	human	Canada	unknown
GCF_900095945.1	ST3	NA	NA	NA	NA	NA	NA	NA	NA	NA	NA	environment	UK	unknown
GCF_900164405.1	ST3	NA	NA	NA	NA	NA	NA	NA	NA	NA	NA	human	United Kingdom	VRECD0168
GCF_900165235.1	ST3	NA	NA	NA	NA	NA	NA	NA	NA	NA	NA	wastewater	United Kingdom	VRECD0069
GCF_900165665.1	ST3	NA	NA	NA	NA	NA	NA	NA	NA	NA	NA	wastewater	United Kingdom	VRECD0060
GCF_900165755.1	ST3	NA	NA	NA	NA	NA	NA	NA	NA	NA	NA	wastewater	United Kingdom	VRECD0070
GCF_900165765.1	ST3	NA	NA	NA	NA	NA	NA	NA	NA	NA	NA	wastewater	United Kingdom	VRECD0071
GCF_900165875.1	ST3	NA	NA	NA	NA	NA	NA	NA	NA	NA	NA	wastewater	United Kingdom	VRECD0110
GCF_900687825.1	ST3	NA	NA	NA	NA	NA	NA	NA	NA	NA	NA		United Kingdom	lsh39
GCF_901004605.1	ST3	NA	NA	NA	NA	NA	NA	NA	NA	NA	NA		United Kingdom	lsh35
GCF_000154625.1	ST3	TcdB1a	NZ_CM000637.1	663546	670646	+	NA	NA	NA	NA	NA	Homo sapiens	Canada: Quebec, Quebec City	unknown
GCF_000376285.1	ST3	TcdB1a	NZ_AQWV01000049.1	7698	14798	-	NA	NA	NA	NA	NA		France	ATCC 9689
GCF_000438845.1	ST3	TcdB1a	NZ_KE392167.1	60106	67206	+	NA	NA	NA	NA	NA			DSM 1296
GCF_000449105.2	ST3	TcdB1a	NZ_AVHA01000031.1	1078	8178	+	NA	NA	NA	NA	NA		USA	CD47
GCF_000449265.2	ST3	TcdB1a	NZ_AVKF01000048.1	1013	8113	+	NA	NA	NA	NA	NA		USA	DA00273
GCF_000449585.2	ST3	TcdB1a	NZ_AVID01000018.1	37505	44605	+	NA	NA	NA	NA	NA		USA	CD181
GCF_000449745.1	ST3	TcdB1a	NZ_AVIK01000035.1	16277	23377	+	TcdA	NZ_AVIK01000035.1	24727	32859	+		USA	342
GCF_000450005.2	ST3	TcdB1a	NZ_AVIX01000021.1	58445	65545	+	NA	NA	NA	NA	NA		USA	DA00128
GCF_000450245.2	ST3	TcdB1a	NZ_AVJJ01000033.1	44117	51217	+	NA	NA	NA	NA	NA		USA	DA00167
GCF_000450545.2	ST3	TcdB1a	NZ_AVJZ01000018.1	16469	23569	+	NA	NA	NA	NA	NA		USA	DA00238
GCF_000450625.2	ST3	TcdB1a	NZ_AVLP01000053.1	26018	33118	+	NA	NA	NA	NA	NA		USA	P6
GCF_000450665.2	ST3	TcdB1a	NZ_AVKJ01000035.1	1233	8333	+	NA	NA	NA	NA	NA		USA	DA00307
GCF_000450925.2	ST3	TcdB1a	NZ_AVLL01000026.1	35200	42300	+	NA	NA	NA	NA	NA		USA	P1
GCF_000530435.1	ST3	TcdB1a	NZ_HF923098.1	5469	12569	+	NA	NA	NA	NA	NA			E23
GCF_000530955.1	ST3	TcdB1a	NZ_HF925557.1	5467	12567	+	NA	NA	NA	NA	NA			T10
GCF_002073735.2	ST3	TcdB1a	NZ_CP020424.2	1401393	1408493	-	TcdA	NZ_CP020424.2	1391911	1400043	-		USA:VA	FDAARGOS_267
GCF_002940865.1	ST3	TcdB1a	NZ_LRDJ01000162.1	23458	30558	+	NA	NA	NA	NA	NA	human	HongKong	4380226
GCF_002954015.1	ST3	TcdB1a	NZ_CP027014.1	636712	643812	+	TcdA	NZ_CP027014.1	645162	653294	+	Homo sapiens		AK
GCF_003482345.1	ST3	TcdB1a	NZ_CP019857.1	734499	741599	+	TcdA	NZ_CP019857.1	742949	751081	+	Homo sapiens	Germany	DSM 29745
GCF_003862755.1	ST3	TcdB1a	NZ_RRAL01000011.1	8340	15440	-	NA	NA	NA	NA	NA	Homo sapiens	USA:Washington DC	17-255-03486
GCF_003862945.1	ST3	TcdB1a	NZ_RQZX01000085.1	1952	9052	+	TcdA	NZ_RQZX01000085.1	10402	18534	+	Homo sapiens	USA:Washington DC	17-216-04337
GCF_004317465.1	ST3	TcdB1a	NZ_BIUC01000169.1	560	7660	+	NA	NA	NA	NA	NA	human	Japan	FD208
GCF_004319225.1	ST3	TcdB1a	NZ_BIXM01000156.1	95	7195	+	TcdA	NZ_BIXM01000117.1	2547	10679	-	human	Japan	FD302
GCF_004319805.1	ST3	TcdB1a	NZ_BITJ01000080.1	7622	14722	-	NA	NA	NA	NA	NA	human	Japan	FD189
GCF_007001305.1	ST3	TcdB1a	NZ_QWVK01000038.1	4631	11731	+	TcdA	NZ_QWVK01000038.1	13081	21213	+	Homo sapiens	USA: Chicago	LC1-11-1120
GCF_007001325.1	ST3	TcdB1a	NZ_QWVL01000022.1	17869	24969	-	TcdA	NZ_QWVL01000022.1	8387	16519	-	Homo sapiens	USA: Chicago	LC1-11-0917
GCF_007001365.1	ST3	TcdB1a	NZ_QWVM01000020.1	49009	56109	-	NA	NA	NA	NA	NA	Homo sapiens	USA: Chicago	LC1-11-0728
GCF_007001425.1	ST3	TcdB1a	NZ_QWVQ01000072.1	12255	19355	-	TcdA	NZ_QWVQ01000072.1	2773	10905	-	Homo sapiens	USA: Chicago	LC1-10-0715
GCF_900007565.1	ST3	TcdB1a	NZ_CZWL01000028.1	12290	19390	-	NA	NA	NA	NA	NA	human	Canada	unknown
GCF_900008525.1	ST3	TcdB1a	NZ_FAHY01000093.1	7658	14758	-	NA	NA	NA	NA	NA	human	Canada	unknown
GCF_900008555.1	ST3	TcdB1a	NZ_FAIH01000093.1	7177	14277	-	NA	NA	NA	NA	NA	human	Canada	unknown
GCF_900009735.1	ST3	TcdB1a	NZ_FAMD01000051.1	7658	14758	-	NA	NA	NA	NA	NA	human	Canada	unknown
GCF_900010485.1	ST3	TcdB1a	NZ_CZZS01000041.1	1106	8206	+	NA	NA	NA	NA	NA	human	Canada	unknown
GCF_900010995.1	ST3	TcdB1a	NZ_FAOA01000067.1	7138	14238	-	NA	NA	NA	NA	NA	human	Canada	unknown
GCF_900011415.1	ST3	TcdB1a	NZ_CZYO01000030.1	28130	35230	+	NA	NA	NA	NA	NA	human	Canada	unknown
GCF_900011865.1	ST3	TcdB1a	NZ_CZZA01000073.1	7658	14758	-	NA	NA	NA	NA	NA	human	Canada	unknown
GCF_900011975.1	ST3	TcdB1a	NZ_FAAA01000030.1	7680	14780	-	NA	NA	NA	NA	NA	human	Canada	unknown
GCF_900012015.1	ST3	TcdB1a	NZ_FAAM01000033.1	7658	14758	-	NA	NA	NA	NA	NA	human	Canada	unknown
GCF_900012355.1	ST3	TcdB1a	NZ_FAJW01000063.1	7955	15055	+	NA	NA	NA	NA	NA	human	Canada	unknown
GCF_900012715.1	ST3	TcdB1a	NZ_FABM01000035.1	7138	14238	-	NA	NA	NA	NA	NA	human	Canada	unknown
GCF_900012825.1	ST3	TcdB1a	NZ_FADS01000083.1	220	7320	+	NA	NA	NA	NA	NA	human	Canada	unknown
GCF_900012855.1	ST3	TcdB1a	NZ_FADW01000028.1	24073	31173	+	NA	NA	NA	NA	NA	human	Canada	unknown
GCF_900012915.1	ST3	TcdB1a	NZ_FAEI01000028.1	17422	24522	+	NA	NA	NA	NA	NA	human	Canada	unknown
GCF_900013785.1	ST3	TcdB1a	NZ_FAGM01000027.1	24073	31173	+	NA	NA	NA	NA	NA	human	Canada	unknown
GCF_900014315.1	ST3	TcdB1a	NZ_FANY01000099.1	1356	8456	+	NA	NA	NA	NA	NA	human	Canada	unknown
GCF_900014865.1	ST3	TcdB1a	NZ_CZZY01000085.1	758	7858	+	NA	NA	NA	NA	NA	human	Canada	unknown
GCF_900015065.1	ST3	TcdB1a	NZ_FAKR01000029.1	27874	34974	+	NA	NA	NA	NA	NA	human	Canada	unknown
GCF_900015615.1	ST3	TcdB1a	NZ_FADT01000083.1	1052	8152	+	NA	NA	NA	NA	NA	human	Canada	unknown
GCF_900074635.1	ST3	TcdB1a	NZ_FJUF01000011.1	1690	8790	+	TcdA	NZ_FJUF01000011.1	10140	18272	+	sediment	Iraq	CD105KSE3
GCF_900074645.1	ST3	TcdB1a	NZ_FJUG01000012.1	23772	30872	-	TcdA	NZ_FJUG01000012.1	14290	22422	-	sediment	Iraq	CD105KSE4
GCF_900095935.1	ST3	TcdB1a	NZ_FMLG01000004.1	60243	67343	+	TcdA	NZ_FMLG01000004.1	68693	76825	+	environment	UK	unknown
GCF_900096065.1	ST3	TcdB1a	NZ_FMKZ01000005.1	60195	67295	+	NA	NA	NA	NA	NA	environment	UK	unknown
GCF_900096115.1	ST3	TcdB1a	NZ_FMLV01000004.1	355347	362447	-	NA	NA	NA	NA	NA	environment	UK	unknown
GCF_900096175.1	ST3	TcdB1a	NZ_FMKL01000003.1	60314	67414	+	NA	NA	NA	NA	NA	environment	UK	unknown
GCF_900096345.1	ST3	TcdB1a	NZ_FMLK01000005.1	355512	362612	-	TcdA	NZ_FMLK01000005.1	346030	354162	-	environment	UK	unknown
GCF_900164835.1	ST3	TcdB1a	NZ_FUOF01000002.1	355969	363069	-	TcdA	NZ_FUOF01000002.1	346487	354619	-	human	United Kingdom	VRECD0055
GCF_900166195.1	ST3	TcdB1a	NZ_FUTM01000003.1	355538	362638	-	NA	NA	NA	NA	NA	wastewater	United Kingdom	CD34
GCF_900687965.1	ST3	TcdB1a	NZ_CAADAJ010000015.1	40833	47933	-	TcdA	NZ_CAADAJ010000015.1	31351	39483	-		United Kingdom	clo16
GCF_002303385.1	ST3*	NA	NA	NA	NA	NA	NA	NA	NA	NA	NA	human	USA	6613-NonSp/ST3
GCF_900002525.1	ST3?*	NA	NA	NA	NA	NA	NA	NA	NA	NA	NA	sediment	United Kingdom	unknown
GCF_000451985.1	ST31	NA	NA	NA	NA	NA	NA	NA	NA	NA	NA		USA	P51
GCF_900013795.1	ST32	NA	NA	NA	NA	NA	NA	NA	NA	NA	NA	human	Canada	unknown
GCF_000193695.1	ST320*	NA	NA	NA	NA	NA	NA	NA	NA	NA	NA			6503
GCF_900687595.1	ST33	TcdB1a	NZ_CAACZS010000004.1	62088	69188	+	TcdA	NZ_CAACZS010000004.1	70538	78670	+		United Kingdom	lsh18
GCF_003327385.1	ST332	TcdB1a	NZ_QNVZ01000021.1	8339	15439	-	NA	NA	NA	NA	NA	human	China-Beijing	35
GCF_000452085.2	ST34	TcdB1a	NZ_AVMU01000015.1	59972	67072	+	NA	NA	NA	NA	NA		USA	P70
GCF_000452145.1	ST34	TcdB1a	NZ_AVMX01000012.1	40997	48097	+	NA	NA	NA	NA	NA		USA	P73
GCF_000452185.2	ST34	TcdB1a	NZ_AVMZ01000010.1	59572	66672	+	NA	NA	NA	NA	NA		USA	P75
GCF_002303265.1	ST34	TcdB1a	NZ_MPJP01000003.1	362040	369140	-	TcdA	NZ_MPJP01000003.1	352558	360690	-	human	USA	6614-AL/ST34
GCF_003863005.1	ST34	TcdB1a	NZ_RQZT01000016.1	7604	14704	-	NA	NA	NA	NA	NA	Homo sapiens	USA:Washington DC	17-098-0692
GCF_900008405.1	ST34	TcdB1a	NZ_FAAF01000024.1	17471	24571	+	NA	NA	NA	NA	NA	human	Canada	unknown
GCF_900010935.1	ST34	TcdB1a	NZ_FAGF01000079.1	1242	8342	+	NA	NA	NA	NA	NA	human	Canada	unknown
GCF_900012185.1	ST34	TcdB1a	NZ_FABX01000043.1	17310	24410	+	NA	NA	NA	NA	NA	human	Canada	unknown
GCF_900012705.1	ST34	TcdB1a	NZ_CZXS01000042.1	17451	24551	+	NA	NA	NA	NA	NA	human	Canada	unknown
GCF_900013115.1	ST34	TcdB1a	NZ_FAFF01000027.1	17451	24551	+	NA	NA	NA	NA	NA	human	Canada	unknown
GCF_900013715.1	ST34	TcdB1a	NZ_FAGG01000040.1	4870	11970	-	NA	NA	NA	NA	NA	human	Canada	unknown
GCF_900015055.1	ST34	TcdB1a	NZ_FAIE01000082.1	997	8097	+	NA	NA	NA	NA	NA	human	Canada	unknown
GCF_900015355.1	ST34	TcdB1a	NZ_FAHO01000063.1	1057	8157	+	NA	NA	NA	NA	NA	human	Canada	unknown
GCF_900165885.1	ST34	TcdB1a	NZ_FUSK01000001.1	622714	629814	-	TcdA	NZ_FUSK01000001.1	613232	621364	-	wastewater	United Kingdom	CD63
GCF_900165895.1	ST34	TcdB1a	NZ_FUSJ01000003.1	60361	67461	+	TcdA	NZ_FUSJ01000003.1	68811	76943	+	wastewater	United Kingdom	CD26
GCF_900165905.1	ST34	TcdB1a	NZ_FUSH01000003.1	257580	264680	-	NA	NA	NA	NA	NA	wastewater	United Kingdom	CD17
GCF_900687655.1	ST34	TcdB1a	NZ_CAACZW010000003.1	255042	262142	-	NA	NA	NA	NA	NA		United Kingdom	lsh27
GCF_900014545.1	ST348	NA	NA	NA	NA	NA	NA	NA	NA	NA	NA	human	Canada	unknown
GCF_000451745.2	ST35	TcdB1a	NZ_AVMD01000019.1	35353	42453	+	NA	NA	NA	NA	NA		USA	P29
GCF_003327305.1	ST35	TcdB1a	NZ_QNWC01000069.1	1072	8172	+	NA	NA	NA	NA	NA	human	China-Beijing	ZR18
GCF_004318705.1	ST35	TcdB1a	NZ_BIWM01000100.1	4838	11938	-	NA	NA	NA	NA	NA	human	Japan	FD274
GCF_900011695.1	ST35	TcdB1a	NZ_FAMH01000037.1	7138	14238	-	NA	NA	NA	NA	NA	human	Canada	unknown
GCF_900015685.1	ST35	TcdB1a	NZ_FAOK01000055.1	7658	14758	-	NA	NA	NA	NA	NA	human	Canada	unknown
GCF_900164155.1	ST35	TcdB1a	NZ_FULI01000004.1	228373	235473	-	TcdA	NZ_FULI01000004.1	218891	227023	-	human	United Kingdom	VRECD0121
GCF_900165075.1	ST35	TcdB1a	NZ_FUPE01000003.1	394731	401831	-	NA	NA	NA	NA	NA	wastewater	United Kingdom	VRECD0031
GCF_900166025.1	ST35	TcdB1a	NZ_FUSV01000004.1	228004	235104	-	NA	NA	NA	NA	NA	wastewater	United Kingdom	CD49
GCF_900166055.1	ST35	TcdB1a	NZ_FUSX01000005.1	59399	66499	+	NA	NA	NA	NA	NA	wastewater	United Kingdom	CD29
GCF_900447055.1	ST35	TcdB1a	NZ_UFWB01000003.1	621862	628962	+	TcdA	NZ_UFWB01000003.1	630312	638444	+			NCTC13749
GCF_900692265.1	ST35	NA	NA	NA	NA	NA	NA	NA	NA	NA	NA		Sweden	SWE002
GCF_900692295.1	ST35	NA	NA	NA	NA	NA	NA	NA	NA	NA	NA		Sweden	SWE004
GCF_900692305.1	ST35	TcdB1a	NZ_CAADEN010000002.1	59606	66706	+	TcdA	NZ_CAADEN010000002.1	68056	76188	+		Sweden	SWE007
GCF_900692315.1	ST35	TcdB1a	NZ_CAADEL010000004.1	77584	84684	+	NA	NA	NA	NA	NA		Sweden	SWE006
GCF_900692325.1	ST35	NA	NA	NA	NA	NA	TcdA	NZ_CAADEM010000004.1	68122	76254	+		Sweden	SWE003
GCF_900692335.1	ST35	TcdB1a	NZ_CAADEQ010000005.1	218666	225766	-	TcdA	NZ_CAADEQ010000005.1	209184	217316	-		Sweden	SWE008
GCF_900692345.1	ST35	TcdB1a	NZ_CAADEO010000004.1	219305	226405	-	NA	NA	NA	NA	NA		Sweden	SWE005
GCF_900692355.1	ST35	TcdB1a	NZ_CAADES010000006.1	210304	217404	-	TcdA	NZ_CAADES010000006.1	200822	208954	-		Sweden	SWE009
GCF_900692365.1	ST35	TcdB1a	NZ_CAADER010000006.1	6277	13377	+	NA	NA	NA	NA	NA		Sweden	SWE010
GCF_900012535.1	ST35?	TcdB1a	NZ_FALE01000043.1	7680	14780	-	NA	NA	NA	NA	NA	human	Canada	unknown
GCF_002301035.1	ST358	TcdB1a	NZ_MOPD01000031.1	17852	24952	-	TcdA	NZ_MOPD01000031.1	8370	16502	-	human	USA	5487-NonSp/novelST
GCF_900164245.1	ST36	TcdB1a	NZ_FULS01000003.1	312858	319958	+	TcdA	NZ_FULS01000003.1	321308	329440	+	human	United Kingdom	VRECD0162
GCF_900165265.1	ST36	TcdB1a	NZ_FUPX01000005.1	59132	66232	+	TcdA	NZ_FUPX01000005.1	67582	75714	+	wastewater	United Kingdom	VRECD0095
GCF_901004495.1	ST36	TcdB1a	NZ_CAAJVA010000012.1	48417	55517	-	NA	NA	NA	NA	NA		United Kingdom	lsh16
GCF_001299635.1	ST360?	TcdB7	NZ_JRHN01000024.1	99858	106958	+	NA	NA	NA	NA	NA	human	France:Paris	CD10-165
GCF_902386425.1	ST360?	TcdB7	NZ_CABMIX010000024.1	99858	106958	+	NA	NA	NA	NA	NA	human		unknown
GCF_000449425.2	ST361*	TcdB6	NZ_AVHW01000037.1	28717	35817	+	NA	NA	NA	NA	NA		USA	CD160
GCF_002302585.1	ST363	TcdB1a	NZ_MPGB01000091.1	1010	8110	+	NA	NA	NA	NA	NA	human	USA	7457-NonSp/novelST
GCF_002302845.1	ST364	TcdB4	NZ_MPGC01000159.1	1243	8346	-	NA	NA	NA	NA	NA	human	USA	7478-NonSp/novelST
GCF_002303105.1	ST365	TcdB2	NZ_MPFT01000092.1	1460	8560	+	NA	NA	NA	NA	NA	human	USA	7497-NonSp/novelST
GCF_002301255.1	ST366	TcdB2	NZ_MOPO01000024.1	2289	9389	-	NA	NA	NA	NA	NA	human	USA	5502-NonSp/novelST
GCF_002303415.1	ST367	TcdB1a	NZ_MOTD01000075.1	390	7490	+	TcdA	NZ_MOTD01000075.1	8840	16972	+	human	USA	6616-NonSp/novelST
GCF_002303695.1	ST367	TcdB1a	NZ_MOTN01000001.1	59786	66886	+	TcdA	NZ_MOTN01000001.1	68236	76368	+	human	USA	6629-NonSp/novelST
GCF_002940825.1	ST37	NA	NA	NA	NA	NA	NA	NA	NA	NA	NA	human	HongKong	4380858
GCF_000210395.1	ST37	TcdB3	NC_017175.1	734610	741713	+	NA	NA	NA	NA	NA	Homo sapiens	Ireland	M68
GCF_000235825.1	ST37	TcdB3	NZ_JH379532.1	7564	14667	+	NA	NA	NA	NA	NA	Homo sapiens		002-P50-2011
GCF_000235925.1	ST37	TcdB3	NZ_JH379183.1	7564	14667	+	NA	NA	NA	NA	NA	Homo sapiens		050-P50-2011
GCF_000449945.2	ST37	TcdB3	NZ_AVIU01000025.1	1103	8206	+	NA	NA	NA	NA	NA		USA	DA00065
GCF_000452125.2	ST37	TcdB3	NZ_AVMW01000020.1	8089	15192	+	NA	NA	NA	NA	NA		USA	P71
GCF_000452165.2	ST37	TcdB3	NZ_AVMY01000014.1	8031	15134	+	NA	NA	NA	NA	NA		USA	P74
GCF_000530915.1	ST37	TcdB3	NZ_HF925270.1	7508	14611	+	NA	NA	NA	NA	NA			E13
GCF_001971875.1	ST37	TcdB3	NZ_MTVU01000001.1	806959	814062	+	NA	NA	NA	NA	NA	homo sapiens		20110960
GCF_001972195.1	ST37	TcdB3	NZ_MTWI01000001.1	769473	776576	+	NA	NA	NA	NA	NA	Homo sapiens		20121412
GCF_002301085.1	ST37	TcdB3	NZ_MOPG01000014.1	92340	99443	+	NA	NA	NA	NA	NA	human	USA	5490-CF/ST37
GCF_002301435.1	ST37	TcdB3	NZ_MOPW01000039.1	1027	8130	+	NA	NA	NA	NA	NA	human	USA	5541-CF/ST37
GCF_002301555.1	ST37	TcdB3	NZ_MOQD01000015.1	17946	25049	-	NA	NA	NA	NA	NA	human	USA	5551-CF/ST37
GCF_002301635.1	ST37	TcdB3	NZ_MOQK01000047.1	10596	17699	-	NA	NA	NA	NA	NA	human	USA	5573-CF/ST37
GCF_002302945.1	ST37	TcdB3	NZ_MPFO01000110.1	1696	8799	+	NA	NA	NA	NA	NA	human	USA	7483-CF/ST37
GCF_002303045.1	ST37	TcdB3	NZ_MPFQ01000028.1	30604	37707	-	NA	NA	NA	NA	NA	human	USA	7492-CF/ST37
GCF_002303155.1	ST37	TcdB3	NZ_MPFV01000062.1	1262	8365	+	NA	NA	NA	NA	NA	human	USA	7499-CF/ST37
GCF_002303485.1	ST37	TcdB3	NZ_MOTF01000070.1	1633	8736	+	NA	NA	NA	NA	NA	human	USA	6619-CF/ST37
GCF_002303545.1	ST37	TcdB3	NZ_MOTI01000153.1	1065	8168	+	NA	NA	NA	NA	NA	human	USA	6622-CF/ST37
GCF_003095675.1	ST37	TcdB3	NZ_CP029154.1	796950	804053	+	NA	NA	NA	NA	NA	human	China-Guangzhou,Guangdong	CD161
GCF_003095695.1	ST37	TcdB3	NZ_CP029152.1	826931	834034	+	NA	NA	NA	NA	NA	human	China-Guangzhou,Guangdong	CDT4
GCF_003324015.1	ST37	TcdB3	NZ_QOVQ01000017.1	57405	64508	+	NA	NA	NA	NA	NA	human	China-Hunan	GZ11
GCF_003324025.1	ST37	TcdB3	NZ_KZ848332.1	7596	14699	+	NA	NA	NA	NA	NA	human	China-Guangzhou	GZ8
GCF_003324035.1	ST37	TcdB3	NZ_QOVO01000025.1	30190	37293	-	NA	NA	NA	NA	NA	human	China-Hangzhou	4
GCF_003326835.1	ST37	TcdB3	NZ_QNWH01000028.1	30100	37203	-	NA	NA	NA	NA	NA	human	China-Xian	23
GCF_003326845.1	ST37	TcdB3	NZ_QNWG01000017.1	16297	23400	-	NA	NA	NA	NA	NA	human	China-Shanghai	16
GCF_003326875.1	ST37	TcdB3	NZ_QNWJ01000019.1	16114	23217	-	NA	NA	NA	NA	NA	human	China-Shanghai	29
GCF_003326915.1	ST37	TcdB3	NZ_QNWK01000030.1	7724	14827	+	NA	NA	NA	NA	NA	human	China-Shanghai	38
GCF_003326935.1	ST37	TcdB3	NZ_QNWL01000024.1	30206	37309	-	NA	NA	NA	NA	NA	human	China-Shandong	50
GCF_003326945.1	ST37	TcdB3	NZ_QNWM01000005.1	10518	17621	-	NA	NA	NA	NA	NA	human	China-Beijing	5
GCF_003326965.1	ST37	TcdB3	NZ_QNWN01000033.1	16297	23400	-	NA	NA	NA	NA	NA	human	China-Shanghai	6
GCF_003327015.1	ST37	TcdB3	NZ_QNWR01000020.1	57351	64454	+	NA	NA	NA	NA	NA	human	China-Guangzhou	GZ2
GCF_003327025.1	ST37	TcdB3	NZ_QNWS01000019.1	17863	24966	-	NA	NA	NA	NA	NA	human	China-Guangzhou	GZ6
GCF_003327055.1	ST37	TcdB3	NZ_QNWQ01000020.1	26009	33112	-	NA	NA	NA	NA	NA	human	China-Guangzhou	GZ13
GCF_003327065.1	ST37	TcdB3	NZ_QNWP01000025.1	10263	17366	-	NA	NA	NA	NA	NA	human	China-Guangzhou	GZ12
GCF_003327105.1	ST37	TcdB3	NZ_QNWW01000021.1	10285	17388	-	NA	NA	NA	NA	NA	human	China-Beijing	ZR65
GCF_003327115.1	ST37	TcdB3	NZ_QNWU01000019.1	16114	23217	-	NA	NA	NA	NA	NA	human	China-Beijing	ZR29
GCF_003327145.1	ST37	TcdB3	NZ_QNWV01000014.1	30111	37214	-	NA	NA	NA	NA	NA	human	China-Beijing	ZR58
GCF_003327165.1	ST37	TcdB3	NZ_KZ848417.1	31215	38318	-	NA	NA	NA	NA	NA	human	China-Hunan	HN9
GCF_003327185.1	ST37	TcdB3	NZ_QNWX01000042.1	10072	17175	-	NA	NA	NA	NA	NA	human	China-Beijing	ZR68
GCF_003327205.1	ST37	TcdB3	NZ_QOBZ01000085.1	7821	14924	-	NA	NA	NA	NA	NA	human	China-Beijing	ZR73
GCF_003327215.1	ST37	TcdB3	NZ_QNWY01000029.1	7732	14835	+	NA	NA	NA	NA	NA	human	China-Beijing	ZR72
GCF_003327245.1	ST37	TcdB3	NZ_QNWZ01000064.1	1099	8202	+	NA	NA	NA	NA	NA	human	China-Beijing	ZR9
GCF_003327265.1	ST37	TcdB3	NZ_KZ848458.1	7596	14699	+	NA	NA	NA	NA	NA	human	China-Beijing	ZR8
GCF_003327325.1	ST37	TcdB3	NZ_QNWB01000017.1	10076	17179	-	NA	NA	NA	NA	NA	human	China-Guangzhou	GZ3
GCF_003327345.1	ST37	TcdB3	NZ_QNWE01000020.1	10476	17579	-	NA	NA	NA	NA	NA	human	China-Beijing	ZR66
GCF_003327365.1	ST37	TcdB3	NZ_QNWD01000044.1	10543	17646	-	NA	NA	NA	NA	NA	human	China-Beijing	ZR59
GCF_003327375.1	ST37	TcdB3	NZ_QNWA01000017.1	30100	37203	-	NA	NA	NA	NA	NA	human	China-Guangzhou	GZ14
GCF_003327755.1	ST37	TcdB3	NZ_QNWF01000062.1	1126	8229	+	NA	NA	NA	NA	NA	human	China-Beijing	ZR82
GCF_003482255.1	ST37	TcdB3	NZ_CP016102.1	784195	791298	+	NA	NA	NA	NA	NA	Homo sapiens	Indonesia	DSM 29627
GCF_004314325.1	ST37	TcdB3	NZ_BIOB01000066.1	10207	17310	-	NA	NA	NA	NA	NA	human	Japan	FD035
GCF_004314485.1	ST37	TcdB3	NZ_BIOJ01000034.1	7892	14995	+	NA	NA	NA	NA	NA	human	Japan	FD044
GCF_004314805.1	ST37	TcdB3	NZ_BIOZ01000046.1	1472	8575	+	NA	NA	NA	NA	NA	human	Japan	FD060
GCF_004317385.1	ST37	TcdB3	NZ_BITY01000041.1	7525	14628	+	NA	NA	NA	NA	NA	human	Japan	FD204
GCF_004318305.1	ST37	TcdB3	NZ_BIVS01000062.1	17766	24869	-	NA	NA	NA	NA	NA	human	Japan	FD254
GCF_004318445.1	ST37	TcdB3	NZ_BIVZ01000049.1	17766	24869	-	NA	NA	NA	NA	NA	human	Japan	FD261
GCF_900007555.1	ST37	TcdB3	NZ_CZWV01000021.1	7585	14688	+	NA	NA	NA	NA	NA	human	Canada	unknown
GCF_900015515.1	ST37	TcdB3	NZ_CZWM01000052.1	16096	23199	-	NA	NA	NA	NA	NA	human	Canada	unknown
GCF_900164655.1	ST37	TcdB3	NZ_FUNO01000002.1	410739	417842	+	NA	NA	NA	NA	NA	human	United Kingdom	VRECD0005
GCF_900165785.1	ST37	TcdB3	NZ_FURY01000002.1	400561	407664	+	NA	NA	NA	NA	NA	wastewater	United Kingdom	VRECD0091
GCF_900243225.1	ST37	TcdB3	NZ_OEZL01000085.1	85162	92265	+	NA	NA	NA	NA	NA		Belgium	1470
GCF_900684005.1	ST37	TcdB3	NZ_CAACYS010000023.1	7715	14818	+	NA	NA	NA	NA	NA		United Kingdom	Lew001
GCF_900684025.1	ST37	TcdB3	NZ_CAACYT010000030.1	24199	31302	-	NA	NA	NA	NA	NA		United Kingdom	Lew002
GCF_900684045.1	ST37	TcdB3	NZ_CAACYU010000016.1	10631	17734	-	NA	NA	NA	NA	NA		United Kingdom	Lew003
GCF_900684055.1	ST37	TcdB3	NZ_CAACYV010000031.1	16140	23243	-	NA	NA	NA	NA	NA		United Kingdom	Lew004
GCF_900684065.1	ST37	TcdB3	NZ_CAACYW010000047.1	10637	17740	-	NA	NA	NA	NA	NA		United Kingdom	Lew005
GCF_900689655.1	ST37	TcdB3	NZ_CAADBX010000021.1	30034	37137	-	NA	NA	NA	NA	NA		Netherlands	078NET078
GCF_900689945.1	ST37	TcdB3	NZ_CAADCH010000024.1	30176	37279	-	NA	NA	NA	NA	NA		United Kingdom	LSHTM-18
GCF_900689965.1	ST37	TcdB3	NZ_CAADCI010000022.1	7663	14766	+	NA	NA	NA	NA	NA		United Kingdom	LSHTM-20
GCF_900690005.1	ST37	TcdB3	NZ_CAADCJ010000023.1	30662	37765	-	NA	NA	NA	NA	NA		United Kingdom	LSHTM-19
GCF_900690015.1	ST37	TcdB3	NZ_CAADCK010000025.1	30176	37279	-	NA	NA	NA	NA	NA		United Kingdom	LSHTM-22
GCF_900690065.1	ST37	TcdB3	NZ_CAADCM010000024.1	30176	37279	-	NA	NA	NA	NA	NA		South Korea	LSHTM-34
GCF_900690085.1	ST37	TcdB3	NZ_CAADCL010000025.1	30105	37208	-	NA	NA	NA	NA	NA		South Korea	LSHTM-33
GCF_900690145.1	ST37	TcdB3	NZ_CAADCO010000027.1	7596	14699	+	NA	NA	NA	NA	NA		South Korea	LSHTM-40
GCF_900690155.1	ST37	TcdB3	NZ_CAADCN010000020.1	7666	14769	+	NA	NA	NA	NA	NA		United Kingdom	LSHTM-4
GCF_900690175.1	ST37	TcdB3	NZ_CAADCP010000024.1	30105	37208	-	NA	NA	NA	NA	NA		South Korea	LSHTM-39
GCF_900690335.1	ST37	TcdB3	NZ_CAADCQ010000023.1	7473	14576	+	NA	NA	NA	NA	NA		Ireland	LSHTM-54
GCF_900690365.1	ST37	TcdB3	NZ_CAADCR010000023.1	30689	37792	-	NA	NA	NA	NA	NA		Ireland	LSHTM-59
GCF_900690385.1	ST37	TcdB3	NZ_CAADCU010000025.1	7685	14788	+	NA	NA	NA	NA	NA		Ireland	LSHTM-62
GCF_900690395.1	ST37	TcdB3	NZ_CAADCS010000021.1	30107	37210	-	NA	NA	NA	NA	NA		Ireland	LSHTM-57
GCF_900690415.1	ST37	TcdB3	NZ_CAADCT010000023.1	30105	37208	-	NA	NA	NA	NA	NA		Ireland	LSHTM-61
GCF_900690425.1	ST37	TcdB3	NZ_CAADCV010000025.1	30105	37208	-	NA	NA	NA	NA	NA		Ireland	LSHTM-60
GCF_900690435.1	ST37	TcdB3	NZ_CAADCW010000016.1	90878	97981	+	NA	NA	NA	NA	NA		Ireland	LSHTM-58
GCF_900690455.1	ST37	TcdB3	NZ_CAADCX010000025.1	7668	14771	+	NA	NA	NA	NA	NA		Ireland	LSHTM-63
GCF_900690475.1	ST37	TcdB3	NZ_CAADDA010000024.1	7674	14777	+	NA	NA	NA	NA	NA		Ireland	LSHTM-69
GCF_900690495.1	ST37	TcdB3	NZ_CAADCY010000024.1	30105	37208	-	NA	NA	NA	NA	NA		Ireland	LSHTM-67
GCF_900690515.1	ST37	TcdB3	NZ_CAADCZ010000023.1	30105	37208	-	NA	NA	NA	NA	NA		United Kingdom	LSHTM-7
GCF_900690535.1	ST37	TcdB3	NZ_CAADDB010000026.1	30662	37765	-	NA	NA	NA	NA	NA		Ireland	LSHTM-72
GCF_900690625.1	ST37	TcdB3	NZ_CAADDC010000014.1	31237	38340	-	NA	NA	NA	NA	NA		Ireland	LSHTM-82
GCF_900690635.1	ST37	TcdB3	NZ_CAADDE010000024.1	30176	37279	-	NA	NA	NA	NA	NA		Bulgaria	LSHTM-84
GCF_900690645.1	ST37	TcdB3	NZ_CAADDD010000023.1	30689	37792	-	NA	NA	NA	NA	NA		Ireland	LSHTM-79
GCF_900690695.1	ST37	TcdB3	NZ_CAADDF010000023.1	7690	14793	+	NA	NA	NA	NA	NA		Greece	LSHTM-86
GCF_901002075.1	ST37	TcdB3	NZ_CAAJMB010000074.1	10551	17654	-	NA	NA	NA	NA	NA		United Kingdom	Lew007
GCF_901005755.1	ST37	TcdB3	NZ_CAAJZW010000023.1	30034	37137	-	NA	NA	NA	NA	NA		United Kingdom	LSHTM-10
GCF_901005785.1	ST37	TcdB3	NZ_CAAJZT010000023.1	7473	14576	+	NA	NA	NA	NA	NA		United Kingdom	LSHTM-11
GCF_901005795.1	ST37	TcdB3	NZ_CAAJZV010000027.1	17887	24990	-	NA	NA	NA	NA	NA		United Kingdom	LSHTM-13
GCF_901005805.1	ST37	TcdB3	NZ_CAAJZX010000024.1	30105	37208	-	NA	NA	NA	NA	NA		United Kingdom	LSHTM-12
GCF_901005815.1	ST37	TcdB3	NZ_CAAKAA010000023.1	7473	14576	+	NA	NA	NA	NA	NA		United Kingdom	LSHTM-15
GCF_901005825.1	ST37	TcdB3	NZ_CAAKAE010000030.1	17887	24990	-	NA	NA	NA	NA	NA		United Kingdom	LSHTM-16
GCF_901005835.1	ST37	TcdB3	NZ_CAAJZY010000028.1	17887	24990	-	NA	NA	NA	NA	NA		United Kingdom	LSHTM-14
GCF_901005845.1	ST37	TcdB3	NZ_CAAKAC010000020.1	30105	37208	-	NA	NA	NA	NA	NA		United Kingdom	LSHTM-21
GCF_901005855.1	ST37	TcdB3	NZ_CAAJZZ010000028.1	17888	24991	-	NA	NA	NA	NA	NA		United Kingdom	LSHTM-17
GCF_901005865.1	ST37	TcdB3	NZ_CAAKAD010000024.1	7690	14793	+	NA	NA	NA	NA	NA		United Kingdom	LSHTM-23
GCF_901005875.1	ST37	TcdB3	NZ_CAAKAB010000025.1	30034	37137	-	NA	NA	NA	NA	NA		South Korea	LSHTM-24
GCF_901005885.1	ST37	TcdB3	NZ_CAAKAF010000023.1	7684	14787	+	NA	NA	NA	NA	NA		South Korea	LSHTM-26
GCF_901005895.1	ST37	TcdB3	NZ_CAAKAG010000023.1	30105	37208	-	NA	NA	NA	NA	NA		South Korea	LSHTM-25
GCF_901005905.1	ST37	TcdB3	NZ_CAAKAH010000025.1	7473	14576	+	NA	NA	NA	NA	NA		South Korea	LSHTM-27
GCF_901005915.1	ST37	TcdB3	NZ_CAAKAI010000027.1	30105	37208	-	NA	NA	NA	NA	NA		South Korea	LSHTM-28
GCF_901005925.1	ST37	TcdB3	NZ_CAAKAJ010000025.1	30689	37792	-	NA	NA	NA	NA	NA		South Korea	LSHTM-29
GCF_901005935.1	ST37	TcdB3	NZ_CAAKAK010000030.1	17812	24915	-	NA	NA	NA	NA	NA		South Korea	LSHTM-30
GCF_901005945.1	ST37	TcdB3	NZ_CAAKAM010000025.1	17887	24990	-	NA	NA	NA	NA	NA		United Kingdom	LSHTM-2
GCF_901005955.1	ST37	TcdB3	NZ_CAAKAL010000025.1	30733	37836	-	NA	NA	NA	NA	NA		South Korea	LSHTM-31
GCF_901005965.1	ST37	TcdB3	NZ_CAAKAP010000024.1	30176	37279	-	NA	NA	NA	NA	NA		South Korea	LSHTM-38
GCF_901005975.1	ST37	TcdB3	NZ_CAAKAO010000026.1	30105	37208	-	NA	NA	NA	NA	NA		South Korea	LSHTM-37
GCF_901005985.1	ST37	TcdB3	NZ_CAAKAN010000024.1	7664	14767	+	NA	NA	NA	NA	NA		South Korea	LSHTM-36
GCF_901005995.1	ST37	TcdB3	NZ_CAAKAR010000027.1	7473	14576	+	NA	NA	NA	NA	NA		United Kingdom	LSHTM-3
GCF_901006005.1	ST37	TcdB3	NZ_CAAKAQ010000024.1	30105	37208	-	NA	NA	NA	NA	NA		South Korea	LSHTM-32
GCF_901006015.1	ST37	TcdB3	NZ_CAAKAX010000026.1	30105	37208	-	NA	NA	NA	NA	NA		South Korea	LSHTM-35
GCF_901006025.1	ST37	TcdB3	NZ_CAAKAT010000024.1	7473	14576	+	NA	NA	NA	NA	NA		Ireland	LSHTM-50
GCF_901006035.1	ST37	TcdB3	NZ_CAAKAS010000025.1	7473	14576	+	NA	NA	NA	NA	NA		Ireland	LSHTM-46
GCF_901006045.1	ST37	TcdB3	NZ_CAAKAU010000025.1	7649	14752	+	NA	NA	NA	NA	NA		Japan	LSHTM-42
GCF_901006055.1	ST37	TcdB3	NZ_CAAKAZ010000024.1	30105	37208	-	NA	NA	NA	NA	NA		South Korea	LSHTM-41
GCF_901006065.1	ST37	TcdB3	NZ_CAAKBA010000022.1	7675	14778	+	NA	NA	NA	NA	NA		Ireland	LSHTM-43
GCF_901006075.1	ST37	TcdB3	NZ_CAAKAV010000024.1	7473	14576	+	NA	NA	NA	NA	NA		Ireland	LSHTM-47
GCF_901006085.1	ST37	TcdB3	NZ_CAAKAW010000027.1	7473	14576	+	NA	NA	NA	NA	NA		Ireland	LSHTM-48
GCF_901006095.1	ST37	TcdB3	NZ_CAAKBE010000025.1	30034	37137	-	NA	NA	NA	NA	NA		Ireland	LSHTM-45
GCF_901006105.1	ST37	TcdB3	NZ_CAAKAY010000027.1	17812	24915	-	NA	NA	NA	NA	NA		Ireland	LSHTM-44
GCF_901006115.1	ST37	TcdB3	NZ_CAAKBB010000024.1	30618	37721	-	NA	NA	NA	NA	NA		Ireland	LSHTM-52
GCF_901006125.1	ST37	TcdB3	NZ_CAAKBD010000026.1	7473	14576	+	NA	NA	NA	NA	NA		Ireland	LSHTM-51
GCF_901006135.1	ST37	TcdB3	NZ_CAAKBC010000027.1	7473	14576	+	NA	NA	NA	NA	NA		Ireland	LSHTM-53
GCF_901006145.1	ST37	TcdB3	NZ_CAAKBF010000024.1	7473	14576	+	NA	NA	NA	NA	NA		Ireland	LSHTM-56
GCF_901006155.1	ST37	TcdB3	NZ_CAAKBI010000022.1	30034	37137	-	NA	NA	NA	NA	NA		Ireland	LSHTM-55
GCF_901006165.1	ST37	TcdB3	NZ_CAAKBH010000032.1	17887	24990	-	NA	NA	NA	NA	NA		Ireland	LSHTM-64
GCF_901006175.1	ST37	TcdB3	NZ_CAAKBG010000022.1	7473	14576	+	NA	NA	NA	NA	NA		United Kingdom	LSHTM-5
GCF_901006185.1	ST37	TcdB3	NZ_CAAKBK010000027.1	30105	37208	-	NA	NA	NA	NA	NA		Ireland	LSHTM-66
GCF_901006195.1	ST37	TcdB3	NZ_CAAKBJ010000025.1	30034	37137	-	NA	NA	NA	NA	NA		Ireland	LSHTM-65
GCF_901006205.1	ST37	TcdB3	NZ_CAAKBM010000029.1	17887	24990	-	NA	NA	NA	NA	NA		Ireland	LSHTM-71
GCF_901006215.1	ST37	TcdB3	NZ_CAAKBL010000026.1	17887	24990	-	NA	NA	NA	NA	NA		United Kingdom	LSHTM-6
GCF_901006225.1	ST37	TcdB3	NZ_CAAKBR010000025.1	30176	37279	-	NA	NA	NA	NA	NA		Ireland	LSHTM-70
GCF_901006235.1	ST37	TcdB3	NZ_CAAKBP010000025.1	30105	37208	-	NA	NA	NA	NA	NA		Ireland	LSHTM-68
GCF_901006245.1	ST37	TcdB3	NZ_CAAKBO010000026.1	30105	37208	-	NA	NA	NA	NA	NA		Ireland	LSHTM-80
GCF_901006255.1	ST37	TcdB3	NZ_CAAKBN010000026.1	7672	14775	+	NA	NA	NA	NA	NA		Ireland	LSHTM-78
GCF_901006265.1	ST37	TcdB3	NZ_CAAKBS010000031.1	17887	24990	-	NA	NA	NA	NA	NA		Ireland	LSHTM-73
GCF_901006275.1	ST37	TcdB3	NZ_CAAKBT010000025.1	7473	14576	+	NA	NA	NA	NA	NA		Ireland	LSHTM-74
GCF_901006285.1	ST37	TcdB3	NZ_CAAKBQ010000025.1	7473	14576	+	NA	NA	NA	NA	NA		Ireland	LSHTM-76
GCF_901006295.1	ST37	TcdB3	NZ_CAAKBU010000025.1	7473	14576	+	NA	NA	NA	NA	NA		Ireland	LSHTM-77
GCF_901006305.1	ST37	TcdB3	NZ_CAAKBV010000028.1	17898	25001	-	NA	NA	NA	NA	NA		Ireland	LSHTM-83
GCF_901006315.1	ST37	TcdB3	NZ_CAAKBX010000023.1	7473	14576	+	NA	NA	NA	NA	NA		Czech Republic	LSHTM-85
GCF_901006325.1	ST37	TcdB3	NZ_CAAKBY010000025.1	7648	14751	+	NA	NA	NA	NA	NA		Ireland	LSHTM-81
GCF_901006335.1	ST37	TcdB3	NZ_CAAKBW010000024.1	30733	37836	-	NA	NA	NA	NA	NA		Ireland	LSHTM-75
GCF_901006345.1	ST37	TcdB3	NZ_CAAKCA010000022.1	30105	37208	-	NA	NA	NA	NA	NA		Romania	LSHTM-88
GCF_901006355.1	ST37	TcdB3	NZ_CAAKBZ010000020.1	7685	14788	+	NA	NA	NA	NA	NA		Poland	LSHTM-87
GCF_901006365.1	ST37	TcdB3	NZ_CAAKCC010000021.1	30733	37836	-	NA	NA	NA	NA	NA		Netherlands	LSHTM-89
GCF_901006375.1	ST37	TcdB3	NZ_CAAKCB010000022.1	30105	37208	-	NA	NA	NA	NA	NA		United Kingdom	LSHTM-8
GCF_901006385.1	ST37	TcdB3	NZ_CAAKCD010000027.1	7473	14576	+	NA	NA	NA	NA	NA		Netherlands	LSHTM-91
GCF_901006395.1	ST37	TcdB3	NZ_CAAKCG010000023.1	7682	14785	+	NA	NA	NA	NA	NA		Netherlands	LSHTM-90
GCF_901006415.1	ST37	TcdB3	NZ_CAAKCE010000027.1	7473	14576	+	NA	NA	NA	NA	NA		Netherlands	LSHTM-92
GCF_901006425.1	ST37	TcdB3	NZ_CAAKCH010000023.1	30105	37208	-	NA	NA	NA	NA	NA		Netherlands	LSHTM-94
GCF_901006435.1	ST37	TcdB3	NZ_CAAKCJ010000025.1	30105	37208	-	NA	NA	NA	NA	NA		Netherlands	LSHTM-96
GCF_901006445.1	ST37	TcdB3	NZ_CAAKCI010000025.1	30034	37137	-	NA	NA	NA	NA	NA		Netherlands	LSHTM-95
GCF_901006475.1	ST37	TcdB3	NZ_CAAKCM010000022.1	7473	14576	+	NA	NA	NA	NA	NA		United Kingdom	LSHTM-9
GCF_900166535.1	ST374	TcdB1a	NZ_FUUU01000001.1	58529	65629	+	TcdA	NZ_FUUU01000001.1	66979	75111	+	wastewater	United Kingdom	CD15
GCF_003482225.1	ST38	NA	NA	NA	NA	NA	NA	NA	NA	NA	NA	Homo sapiens	Ghana	DSM 28670
GCF_001757585.1	ST39	NA	NA	NA	NA	NA	NA	NA	NA	NA	NA	Homo sapiens	Australia: NSW	19.3
GCF_001757625.1	ST39	NA	NA	NA	NA	NA	NA	NA	NA	NA	NA	Homo sapiens	Australia: NSW	22.1
GCF_003482305.1	ST39	NA	NA	NA	NA	NA	NA	NA	NA	NA	NA	Homo sapiens	Indonesia	DSM 29629
GCF_900010495.1	ST39	NA	NA	NA	NA	NA	NA	NA	NA	NA	NA	human	Canada	unknown
GCF_900011525.1	ST39	NA	NA	NA	NA	NA	NA	NA	NA	NA	NA	human	Canada	unknown
GCF_900012515.1	ST39	NA	NA	NA	NA	NA	NA	NA	NA	NA	NA	human	Canada	unknown
GCF_901004515.1	ST39	NA	NA	NA	NA	NA	NA	NA	NA	NA	NA		United Kingdom	lsh20
GCF_900008785.1	ST396	TcdB4	NZ_FAJB01000029.1	28509	35612	+	NA	NA	NA	NA	NA	human	Canada	unknown
GCF_000451945.2	ST4	TcdB1a	NZ_AVMN01000011.1	46819	53919	+	NA	NA	NA	NA	NA		USA	P49
GCF_000473645.2	ST4	TcdB1a	NZ_AWZO01000016.1	46904	54004	+	NA	NA	NA	NA	NA		USA	P53
GCF_006379335.1	ST4	TcdB1a	NZ_PZQX01000002.1	746648	753748	+	TcdA	NZ_PZQX01000002.1	755098	763230	+	human	USA	20266
GCF_006380905.1	ST4	TcdB1a	NZ_PZRD01000002.1	746625	753725	+	TcdA	NZ_PZRD01000002.1	755075	763207	+	human	USA	20478
GCF_006380915.1	ST4	TcdB1a	NZ_PZRC01000002.1	3361313	3368413	-	TcdA	NZ_PZRC01000002.1	3351831	3359963	-	human	USA	20485
GCF_900013855.1	ST4	TcdB1a	NZ_FAHK01000072.1	7721	14821	-	NA	NA	NA	NA	NA	human	Canada	unknown
GCF_007114315.1	ST41	TcdB2	NZ_VILZ01000007.1	30091	37191	+	TcdA	NZ_VILZ01000007.1	38539	46671	+	human	Colombia	Gcol.A82
GCF_007114485.1	ST41	TcdB2	NZ_VIMK01000007.1	30091	37191	+	TcdA	NZ_VIMK01000007.1	38539	46671	+	human	Colombia	Gcol.A66
GCF_007114515.1	ST41	TcdB2	NZ_VIML01000006.1	158109	165209	-	TcdA	NZ_VIML01000006.1	148629	156761	-	human	Colombia	Gcol.A65
GCF_007114585.1	ST41	TcdB2	NZ_VIMM01000007.1	150192	157292	-	TcdA	NZ_VIMM01000007.1	140712	148844	-	human	Colombia	Gcol.A64
GCF_007114605.1	ST41	TcdB2	NZ_VIMN01000008.1	150583	157683	-	TcdA	NZ_VIMN01000008.1	141103	149235	-	human	Colombia	Gcol.A62
GCF_007114885.1	ST41	TcdB2	NZ_VINB01000004.1	30124	37224	+	TcdA	NZ_VINB01000004.1	38572	46704	+	human	Colombia	Gcol.A32
GCF_007114905.1	ST41	TcdB2	NZ_VINC01000007.1	30091	37191	+	TcdA	NZ_VINC01000007.1	38539	46671	+	human	Colombia	Gcol.A31
GCF_007114915.1	ST41	TcdB2	NZ_VINF01000007.1	30124	37224	+	TcdA	NZ_VINF01000007.1	38572	46704	+	human	Colombia	Gcol.A28
GCF_007114935.1	ST41	TcdB2	NZ_VIND01000008.1	30124	37224	+	TcdA	NZ_VIND01000008.1	38572	46704	+	human	Colombia	Gcol.A30
GCF_007114945.1	ST41	TcdB2	NZ_VINE01000007.1	150583	157683	-	TcdA	NZ_VINE01000007.1	141103	149235	-	human	Colombia	Gcol.A29
GCF_900012005.1	ST41	TcdB2	NZ_FAAK01000082.1	721	7821	+	NA	NA	NA	NA	NA	human	Canada	unknown
GCF_900014455.1	ST41	TcdB2	NZ_FAKL01000077.1	7837	14937	-	NA	NA	NA	NA	NA	human	Canada	unknown
GCF_002301165.1	ST41	TcdB4	NZ_MOPL01000005.1	59199	66302	+	TcdA	NZ_MOPL01000005.1	67652	75784	+	human	USA	5495-AF/ST41
GCF_002891495.1	ST41	TcdB4	NZ_LJCJ01000010.1	340520	347623	-	NA	NA	NA	NA	NA	homo sapiens	Brazil: Fortaleza, Ceara	ICC-45
GCF_002891615.1	ST41	TcdB4	NZ_LJCI01000002.1	59249	66352	+	NA	NA	NA	NA	NA	homo sapiens	Costa Rica: San Jose	LIBA2811
GCF_000449665.2	ST42	NA	NA	NA	NA	NA	NA	NA	NA	NA	NA		USA	CD201
GCF_000531295.1	ST42	NA	NA	NA	NA	NA	NA	NA	NA	NA	NA			T14
GCF_002302265.1	ST42	NA	NA	NA	NA	NA	NA	NA	NA	NA	NA	human	USA	6631-DH/ST42
GCF_007000945.1	ST42	NA	NA	NA	NA	NA	TcdA	NZ_QWUT01000075.1	8436	16568	-	Homo sapiens	USA: Chicago	LC1-24-0222
GCF_000235905.1	ST42	TcdB1a	NZ_JH379238.1	5442	12542	+	NA	NA	NA	NA	NA		USA	70-100-2010
GCF_000448985.2	ST42	TcdB1a	NZ_AVGU01000011.1	36721	43821	+	NA	NA	NA	NA	NA		USA	CD41
GCF_000449685.2	ST42	TcdB1a	NZ_AVIH01000019.1	37267	44367	+	NA	NA	NA	NA	NA		USA	CD206
GCF_000449725.2	ST42	TcdB1a	NZ_AVIJ01000012.1	25483	32583	+	NA	NA	NA	NA	NA		USA	CD212
GCF_000451245.2	ST42	TcdB1a	NZ_AVHK01000015.1	66574	73674	+	NA	NA	NA	NA	NA		USA	CD104
GCF_000531535.1	ST42	TcdB1a	NZ_HF928501.1	5404	12504	+	NA	NA	NA	NA	NA			E12
GCF_001971945.1	ST42	TcdB1a	NZ_MTVW01000001.1	724645	731745	+	TcdA	NZ_MTVW01000001.1	733095	741227	+	homo sapiens		20110973
GCF_001972085.1	ST42	TcdB1a	NZ_MTVY01000001.1	736225	743325	+	TcdA	NZ_MTVY01000001.1	744675	752807	+	homo sapiens		20110995
GCF_002007885.1	ST42	TcdB1a	NZ_CP019870.1	3283880	3290980	-	TcdA	NZ_CP019870.1	3274398	3282530	-	Homo sapiens	South Korea	BR81
GCF_002234355.1	ST42	TcdB1a	NZ_CP022524.1	736139	743239	+	TcdA	NZ_CP022524.1	744589	752721	+		USA	DH/NAP11/106/ST-42
GCF_002300835.1	ST42	TcdB1a	NZ_MNBA01000193.1	205532	212632	-	TcdA	NZ_MNBA01000193.1	196050	204182	-	human	USA	5475-DH/ST42
GCF_002300925.1	ST42	TcdB1a	NZ_MNBS01000116.1	967	8067	+	TcdA	NZ_MNBS01000116.1	9417	17549	+	human	USA	5481-DH/ST42
GCF_002301025.1	ST42	TcdB1a	NZ_MOPE01000104.1	59514	66614	+	TcdA	NZ_MOPE01000104.1	67964	76096	+	human	USA	5488-DH/ST42
GCF_002301125.1	ST42	TcdB1a	NZ_MOPJ01000004.1	59721	66821	+	TcdA	NZ_MOPJ01000004.1	68171	76303	+	human	USA	5493-DH/ST42
GCF_002301245.1	ST42	TcdB1a	NZ_MOPP01000057.1	205618	212718	-	TcdA	NZ_MOPP01000057.1	196136	204268	-	human	USA	5500-DH/ST42
GCF_002301305.1	ST42	TcdB1a	NZ_MOPZ01000125.1	132373	139473	-	TcdA	NZ_MOPZ01000125.1	122891	131023	-	human	USA	5547-DH/ST42
GCF_002301325.1	ST42	TcdB1a	NZ_MOQG01000082.1	10736	17836	-	TcdA	NZ_MOQG01000082.1	1254	9386	-	human	USA	5555-DH/ST42
GCF_002301335.1	ST42	TcdB1a	NZ_MOQH01000125.1	12376	19476	-	TcdA	NZ_MOQH01000125.1	2894	11026	-	human	USA	5557-DH/ST42
GCF_002301375.1	ST42	TcdB1a	NZ_MOQJ01000004.1	60274	67374	+	TcdA	NZ_MOQJ01000004.1	68724	76856	+	human	USA	5559-DH/ST42
GCF_002301575.1	ST42	TcdB1a	NZ_MOQE01000144.1	137375	144475	-	TcdA	NZ_MOQE01000144.1	127893	136025	-	human	USA	5552-DH/ST42
GCF_002301655.1	ST42	TcdB1a	NZ_MOQL01000173.1	1003	8103	+	NA	NA	NA	NA	+	human	USA	5616-DH/ST42
GCF_002301675.1	ST42	TcdB1a	NZ_MOQM01000005.1	191162	198262	+	TcdA	NZ_MOQM01000005.1	199612	207744	+	human	USA	5624-DH/ST42
GCF_002301765.1	ST42	TcdB1a	NZ_MOQP01000267.1	12236	19336	-	TcdA	NZ_MOQP01000267.1	2754	10886	-	human	USA	6585-DH/ST42
GCF_002301805.1	ST42	TcdB1a	NZ_MOQR01000007.1	1421	8521	+	TcdA	NZ_MOQR01000007.1	9871	18003	+	human	USA	6589-DH/ST42
GCF_002302005.1	ST42	TcdB1a	NZ_MPES01000005.1	59271	66371	+	TcdA	NZ_MPES01000005.1	67721	75853	+	human	USA	7450-DH/ST42
GCF_002302125.1	ST42	TcdB1a	NZ_MPEW01000420.1	6597	13697	-	NA	NA	NA	NA	NA	human	USA	7456-DH/ST42
GCF_002302225.1	ST42	TcdB1a	NZ_MPFC01000208.1	17523	24623	+	NA	NA	NA	NA	NA	human	USA	7465-DH/ST42
GCF_002302245.1	ST42	TcdB1a	NZ_MPEK01000028.1	47911	55011	-	TcdA	NZ_MPEK01000028.1	38429	46561	-	human	USA	7467-DH/ST42
GCF_002302305.1	ST42	TcdB1a	NZ_MPEN01000023.1	1014	8114	+	TcdA	NZ_MPEN01000023.1	9464	17596	+	human	USA	6633-DH/ST42
GCF_002302465.1	ST42	TcdB1a	NZ_MPEO01000054.1	1067	8167	+	NA	NA	NA	NA	NA	human	USA	6634-DH/ST42
GCF_002302745.1	ST42	TcdB1a	NZ_MPFG01000071.1	10666	17766	-	TcdA	NZ_MPFG01000071.1	1184	9316	-	human	USA	7473-DH/ST42
GCF_002302925.1	ST42	TcdB1a	NZ_MPFN01000024.1	1370	8470	+	TcdA	NZ_MPFN01000024.1	9820	17952	+	human	USA	7482-DH/ST42
GCF_002302985.1	ST42	TcdB1a	NZ_MPGG01000092.1	222	7322	+	TcdA	NZ_MPGG01000095.1	112	8244	-	human	USA	7487-DH/ST42
GCF_002303025.1	ST42	TcdB1a	NZ_MPFP01000024.1	17547	24647	-	TcdA	NZ_MPFP01000024.1	8065	16197	-	human	USA	7491-DH/ST42
GCF_002303325.1	ST42	TcdB1a	NZ_MOSX01000005.1	59305	66405	+	TcdA	NZ_MOSX01000005.1	67755	75887	+	human	USA	6607-DH/ST42
GCF_002303345.1	ST42	TcdB1a	NZ_MOSY01000005.1	53975	61075	+	TcdA	NZ_MOSY01000005.1	62425	70557	+	human	USA	6609-DH/ST42
GCF_002303715.1	ST42	TcdB1a	NZ_MOTO01000011.1	1256	8356	+	TcdA	NZ_MOTO01000011.1	9706	17838	+	human	USA	6630-DH/ST42
GCF_002304245.1	ST42	TcdB1a	NZ_MPFD01000187.1	1022	8122	+	TcdA	NZ_MPFD01000187.1	9472	17604	+	human	USA	7466-DH/ST42
GCF_002304255.1	ST42	TcdB1a	NZ_MPGF01000005.1	59545	66645	+	TcdA	NZ_MPGF01000005.1	67995	76127	+	human	USA	7462-DH/ST42
GCF_002812605.1	ST42	TcdB1a	NZ_CP025045.1	646135	653235	+	TcdA	NZ_CP025045.1	654585	662717	+	human	USA:NY	W0023a
GCF_003862635.1	ST42	TcdB1a	NZ_RRAT01000016.1	24202	31302	-	TcdA	NZ_RRAT01000016.1	14720	22852	-	Homo sapiens	USA:Washington DC	17-279-09915
GCF_003862765.1	ST42	TcdB1a	NZ_RRAJ01000113.1	7620	14720	-	NA	NA	NA	NA	NA	Homo sapiens	USA:Washington DC	17-258-00877
GCF_003862865.1	ST42	TcdB1a	NZ_RRAF01000068.1	7604	14704	-	NA	NA	NA	NA	NA	Homo sapiens	USA:Washington DC	17-245-01183
GCF_003863045.1	ST42	TcdB1a	NZ_RQZQ01000023.1	7603	14703	-	NA	NA	NA	NA	NA	Homo sapiens	USA:Washington DC	17-051-10330
GCF_003863235.1	ST42	TcdB1a	NZ_RRAB01000013.1	6001	13101	+	TcdA	NZ_RRAB01000013.1	14451	22583	+	Homo sapiens	USA:Washington DC	17-241-03216
GCF_003863265.1	ST42	TcdB1a	NZ_RQZU01000018.1	17699	24799	+	TcdA	NZ_RQZU01000018.1	26149	34281	+	Homo sapiens	USA:Washington DC	17-083-08476
GCF_004317745.1	ST42	TcdB1a	NZ_BIUQ01000048.1	21653	28753	-	TcdA	NZ_BIUQ01000048.1	12171	20303	-	human	Japan	FD223
GCF_004317985.1	ST42	TcdB1a	NZ_BIVC01000050.1	17908	25008	-	TcdA	NZ_BIVC01000050.1	8426	16558	-	human	Japan	FD235
GCF_006408285.1	ST42	TcdB1a	NZ_PZOO01000001.1	3892333	3899433	-	TcdA	NZ_PZOO01000001.1	3882851	3890983	-	human	USA	21025
GCF_006454575.1	ST42	TcdB1a	NZ_PZOW01000002.1	735999	743099	+	TcdA	NZ_PZOW01000002.1	744449	752581	+	human	USA	20911
GCF_007000795.1	ST42	TcdB1a	NZ_QWUL01000029.1	18021	25121	+	TcdA	NZ_QWUL01000029.1	26471	34603	+	Homo sapiens	USA: Chicago	LC1-30-0313
GCF_007001655.1	ST42	TcdB1a	NZ_SEQT01000005.1	195183	202283	-	TcdA	NZ_SEQT01000005.1	185701	193833	-	Homo sapiens	USA: Chicago	LC3P-142-8
GCF_007001665.1	ST42	TcdB1a	NZ_SEQS01000006.1	136905	144005	-	TcdA	NZ_SEQS01000006.1	127423	135555	-	Homo sapiens	USA: Chicago	LC3P-142-7
GCF_007001705.1	ST42	TcdB1a	NZ_SEQR01000025.1	32391	39491	+	TcdA	NZ_SEQR01000025.1	40841	48973	+	Homo sapiens	USA: Chicago	LC3P-142-6
GCF_007001715.1	ST42	TcdB1a	NZ_SEQQ01000024.1	20659	27759	-	TcdA	NZ_SEQQ01000024.1	11177	19309	-	Homo sapiens	USA: Chicago	LC3P-142-5
GCF_007001725.1	ST42	TcdB1a	NZ_SEQO01000033.1	1443	8543	+	TcdA	NZ_SEQO01000033.1	9893	18025	+	Homo sapiens	USA: Chicago	LC3P-142-3
GCF_007001735.1	ST42	TcdB1a	NZ_SEQP01000019.1	32474	39574	+	TcdA	NZ_SEQP01000019.1	40924	49056	+	Homo sapiens	USA: Chicago	LC3P-142-4
GCF_007001765.1	ST42	TcdB1a	NZ_SEQN01000004.1	32531	39631	+	TcdA	NZ_SEQN01000004.1	40981	49113	+	Homo sapiens	USA: Chicago	LC3P-142-2
GCF_007001795.1	ST42	TcdB1a	NZ_SEQM01000021.1	18266	25366	-	TcdA	NZ_SEQM01000021.1	8784	16916	-	Homo sapiens	USA: Chicago	LC3P-142-1
GCF_007002575.1	ST42	TcdB1a	NZ_SEOZ01000030.1	12392	19492	-	TcdA	NZ_SEOZ01000030.1	2910	11042	-	Homo sapiens	USA: Chicago	LC3P-047-8
GCF_007002585.1	ST42	TcdB1a	NZ_SEOY01000037.1	27446	34546	+	TcdA	NZ_SEOY01000037.1	35896	44028	+	Homo sapiens	USA: Chicago	LC3P-047-7
GCF_007002615.1	ST42	TcdB1a	NZ_SEOX01000054.1	1233	8333	+	TcdA	NZ_SEOX01000054.1	9683	17815	+	Homo sapiens	USA: Chicago	LC3P-047-6
GCF_007002635.1	ST42	TcdB1a	NZ_SEOW01000025.1	41099	48199	+	TcdA	NZ_SEOW01000025.1	49549	57681	+	Homo sapiens	USA: Chicago	LC3P-047-5
GCF_007002665.1	ST42	TcdB1a	NZ_SEOV01000002.1	132074	139174	-	TcdA	NZ_SEOV01000002.1	122592	130724	-	Homo sapiens	USA: Chicago	LC3P-047-4
GCF_007002675.1	ST42	TcdB1a	NZ_SEOT01000024.1	20534	27634	-	TcdA	NZ_SEOT01000024.1	11052	19184	-	Homo sapiens	USA: Chicago	LC3P-047-2
GCF_007002685.1	ST42	TcdB1a	NZ_SEOU01000023.1	27557	34657	+	TcdA	NZ_SEOU01000023.1	36007	44139	+	Homo sapiens	USA: Chicago	LC3P-047-3
GCF_007002705.1	ST42	TcdB1a	NZ_SEOS01000017.1	54210	61310	+	TcdA	NZ_SEOS01000017.1	62660	70792	+	Homo sapiens	USA: Chicago	LC3P-047-1
GCF_007114305.1	ST42	TcdB1a	NZ_VILX01000003.1	375289	382389	+	TcdA	NZ_VILX01000003.1	383739	391871	+	human	Colombia	Gcol.A84
GCF_900010985.1	ST42	TcdB1a	NZ_FANO01000021.1	7824	14924	-	NA	NA	NA	NA	NA	human	Canada	unknown
GCF_900013675.1	ST42	TcdB1a	NZ_FAFW01000060.1	6060	13160	+	NA	NA	NA	NA	NA	human	Canada	unknown
GCF_900164605.1	ST42	TcdB1a	NZ_FUNI01000003.1	190248	197348	+	TcdA	NZ_FUNI01000003.1	198698	206830	+	human	United Kingdom	VRECD0014
GCF_900165915.1	ST42	TcdB1a	NZ_FUSL01000004.1	275988	283088	-	NA	NA	NA	NA	NA	wastewater	United Kingdom	CD53
GCF_900166305.1	ST42	TcdB1a	NZ_FUTX01000005.1	189847	196947	+	NA	NA	NA	NA	NA	wastewater	United Kingdom	CD09
GCF_900166475.1	ST42	TcdB1a	NZ_FUUO01000004.1	213989	221089	-	NA	NA	NA	NA	NA	wastewater	United Kingdom	CD12
GCF_900166485.1	ST42	TcdB1a	NZ_FUUP01000004.1	189772	196872	+	NA	NA	NA	NA	NA	wastewater	United Kingdom	CD46
GCF_000450125.1	ST43	TcdB1a	NZ_AVJD01000046.1	16651	23751	+	NA	NA	NA	NA	NA		USA	DA00142
GCF_000450345.2	ST43	TcdB1a	NZ_AVJP01000024.1	17718	24818	+	NA	NA	NA	NA	NA		USA	DA00195
GCF_000450385.2	ST43	TcdB1a	NZ_AVJR01000006.1	252404	259504	+	TcdA	NZ_AVJR01000006.1	260854	268986	+		USA	DA00197
GCF_000452345.2	ST43	TcdB1a	NZ_AVNH01000011.1	39443	46543	+	NA	NA	NA	NA	NA		USA	F601
GCF_001971935.1	ST43	TcdB1a	NZ_MTWC01000003.1	622246	629346	+	TcdA	NZ_MTWC01000003.1	630696	638828	+	homo sapiens		20120014
GCF_002302115.1	ST43	TcdB1a	NZ_MPGA01000026.1	12424	19524	-	TcdA	NZ_MPGA01000026.1	2942	11074	-	human	USA	7455-A/ST43
GCF_002302835.1	ST43	TcdB1a	NZ_MPFJ01000043.1	1033	8133	+	TcdA	NZ_MPFJ01000043.1	9483	17615	+	human	USA	7477-A/ST43
GCF_002303445.1	ST43	TcdB1a	NZ_MPJQ01000002.1	53550	60650	+	TcdA	NZ_MPJQ01000002.1	62000	70132	+	human	USA	6617-A/ST43
GCF_002304265.1	ST43	TcdB1a	NZ_MPGD01000001.1	58531	65631	+	TcdA	NZ_MPGD01000001.1	66981	75113	+	human	USA	7486-A/ST43
GCF_003862885.1	ST43	TcdB1a	NZ_RRAA01000007.1	5546	12646	+	TcdA	NZ_RRAA01000007.1	13996	22128	+	Homo sapiens	USA:Washington DC	17-226-02158
GCF_003863135.1	ST43	TcdB1a	NZ_RRAR01000023.1	5536	12636	+	TcdA	NZ_RRAR01000023.1	13986	22118	+	Homo sapiens	USA:Washington DC	17-265-08880
GCF_004684475.1	ST43	TcdB1a	NZ_SRJY01000226.1	16304	23404	+	NA	NA	NA	NA	NA	human	Australia:VIC	MCD18
GCF_004684485.1	ST43	TcdB1a	NZ_SRJX01000260.1	1233	8333	+	NA	NA	NA	NA	NA	human	Australia:VIC	MCD22
GCF_007000635.1	ST43	TcdB1a	NZ_QWUE01000056.1	10664	17764	-	TcdA	NZ_QWUE01000056.1	1182	9314	-	Homo sapiens	USA: Chicago	LC1-4-1231
GCF_007000725.1	ST43	TcdB1a	NZ_QWUG01000049.1	893	7993	+	TcdA	NZ_QWUG01000049.1	9343	17475	+	Homo sapiens	USA: Chicago	LC1-4-0303
GCF_007114095.1	ST43	TcdB1a	NZ_VILN01000003.1	362905	370005	-	TcdA	NZ_VILN01000003.1	353423	361555	-	human	Colombia	Gcol.A95
GCF_007114225.1	ST43	TcdB1a	NZ_VILV01000002.1	363480	370580	-	TcdA	NZ_VILV01000002.1	353998	362130	-	human	Colombia	Gcol.A87
GCF_900013085.1	ST43	TcdB1a	NZ_FAFC01000080.1	8463	15563	-	NA	NA	NA	NA	NA	human	Canada	unknown
GCF_900164055.1	ST43	TcdB1a	NZ_FULG01000003.1	365604	372704	-	TcdA	NZ_FULG01000003.1	356122	364254	-	human	United Kingdom	VRECD0136
GCF_900165925.1	ST43	TcdB1a	NZ_FUSI01000003.1	58300	65400	+	TcdA	NZ_FUSI01000003.1	66750	74882	+	wastewater	United Kingdom	CD27
GCF_900165955.1	ST43	TcdB1a	NZ_FUSN01000002.1	360110	367210	-	TcdA	NZ_FUSN01000002.1	350628	358760	-	wastewater	United Kingdom	CD02
GCF_900166265.1	ST43	TcdB1a	NZ_FUTT01000002.1	58600	65700	+	NA	NA	NA	NA	NA	wastewater	United Kingdom	CD64
GCF_901004475.1	ST43*	TcdB1a	NZ_CAAJUY010000004.1	260183	267283	-	NA	NA	NA	NA	NA		United Kingdom	lsh15
GCF_000450305.2	ST43?*	TcdB1a	NZ_AVJN01000024.1	58053	65153	+	NA	NA	NA	NA	NA		USA	DA00191
GCF_004315785.1	ST436	NA	NA	NA	NA	NA	NA	NA	NA	NA	NA	human	Japan	FD114
GCF_900012725.1	ST436	NA	NA	NA	NA	NA	NA	NA	NA	NA	NA	human	Canada	unknown
GCF_003862575.1	ST44	TcdB1a	NZ_RRAY01000020.1	18459	25559	-	TcdA	NZ_RRAY01000020.1	8977	17109	-	Homo sapiens	USA:Washington DC	17-305-09913
GCF_004684515.1	ST44	TcdB1a	NZ_SRKF01000063.1	5607	12707	+	NA	NA	NA	NA	NA	human	Australia:VIC	JIR8560
GCF_004684665.1	ST44	TcdB1a	NZ_SRKL01000103.1	5607	12707	+	NA	NA	NA	NA	NA	human	Australia:VIC	CD130
GCF_006380955.1	ST44	TcdB1a	NZ_PZRE01000002.1	721384	728484	+	TcdA	NZ_PZRE01000002.1	729834	737966	+	human	USA	20483
GCF_900096205.1	ST44	TcdB1a	NZ_FMKX01000014.1	38686	45786	-	TcdA	NZ_FMKX01000014.1	29204	37336	-	environment	UK	unknown
GCF_900164675.1	ST44	TcdB1a	NZ_FUNQ01000003.1	263843	270943	+	TcdA	NZ_FUNQ01000003.1	272293	280425	+	human	United Kingdom	VRECD0007
GCF_900164825.1	ST44	TcdB1a	NZ_FUOI01000011.1	51508	58608	-	TcdA	NZ_FUOI01000011.1	42026	50158	-	human	United Kingdom	VRECD0056
GCF_900166185.1	ST44	TcdB1a	NZ_FUTL01000002.1	58753	65853	+	NA	NA	NA	NA	NA	wastewater	United Kingdom	CD51
GCF_900166215.1	ST44	TcdB1a	NZ_FUTO01000012.1	51315	58415	-	TcdA	NZ_FUTO01000012.1	41833	49965	-	wastewater	United Kingdom	CD52
GCF_900166375.1	ST44	TcdB1a	NZ_FUUE01000004.1	360708	367808	-	NA	NA	NA	NA	NA	wastewater	United Kingdom	CD47
GCF_900166515.1	ST44	TcdB1a	NZ_FUUS01000002.1	360661	367761	-	NA	NA	NA	NA	NA	wastewater	United Kingdom	CD56
GCF_000449065.2	ST44*?	TcdB1a	NZ_AVGY01000052.1	57525	64625	+	NA	NA	NA	NA	NA		USA	CD45
GCF_000451305.2	ST45	TcdB1a	NZ_AVHN01000026.1	16230	23330	+	NA	NA	NA	NA	NA		USA	CD113
GCF_900010515.1	ST45	TcdB1a	NZ_FANT01000015.1	7743	14843	-	NA	NA	NA	NA	NA	human	Canada	unknown
GCF_900014265.1	ST45	TcdB1a	NZ_FABF01000031.1	8802	15902	-	NA	NA	NA	NA	NA	human	Canada	unknown
GCF_900164575.1	ST45	TcdB1a	NZ_FUNG01000002.1	253880	260980	+	TcdA	NZ_FUNG01000002.1	262330	270462	+	human	United Kingdom	VRECD0009
GCF_900164995.1	ST45	TcdB1a	NZ_FUOX01000003.1	283735	290835	+	TcdA	NZ_FUOX01000003.1	292185	300317	+	human	United Kingdom	VRECD0104
GCF_000155025.1	ST46	TcdB1a	NZ_CM000604.1	755785	762885	+	TcdA	NZ_CM000604.1	764235	772367	+		USA	ATCC 43255
GCF_004684595.1	ST46	TcdB1a	NZ_SRKJ01000018.1	8609	15709	-	NA	NA	NA	NA	NA	human	Australia:VIC	JIR8394
GCF_007000825.1	ST46	TcdB1a	NZ_QWUM01000073.1	5872	12972	-	NA	NA	NA	NA	NA	Homo sapiens	USA: Chicago	LC1-29-0405
GCF_900096385.1	ST46	TcdB1a	NZ_FMLQ01000007.1	59660	66760	+	TcdA	NZ_FMLQ01000007.1	68110	76242	+	environment	UK	unknown
GCF_900164255.1	ST46	TcdB1a	NZ_FUMF01000003.1	367463	374563	+	TcdA	NZ_FUMF01000003.1	375913	384045	+	human	United Kingdom	VRECD0126
GCF_900164305.1	ST46	TcdB1a	NZ_FUMS01000003.1	367318	374418	+	TcdA	NZ_FUMS01000003.1	375768	383900	+	human	United Kingdom	VRECD0120
GCF_900164535.1	ST46	TcdB1a	NZ_FUNC01000011.1	132366	139466	-	TcdA	NZ_FUNC01000011.1	122884	131016	-	human	United Kingdom	VRECD0171
GCF_900165115.1	ST46	TcdB1a	NZ_FUPJ01000005.1	132252	139352	-	TcdA	NZ_FUPJ01000005.1	122770	130902	-	wastewater	United Kingdom	VRECD0146
GCF_900688205.1	ST46	TcdB1a	NZ_CAADAN010000005.1	167037	174137	-	NA	NA	NA	NA	NA		United Kingdom	clo34
GCF_004317965.1	ST47	TcdB2	NZ_BIVB01000050.1	1014	8114	+	TcdA	NZ_BIVB01000050.1	9464	17596	+	human	Japan	FD234
GCF_004314585.1	ST470	TcdB1a	NZ_BIOO01000041.1	1458	8558	+	NA	NA	NA	NA	NA	human	Japan	FD049
GCF_004314645.1	ST470	TcdB1a	NZ_BIOR01000043.1	21745	28845	-	TcdA	NZ_BIOR01000043.1	12263	20395	-	human	Japan	FD052
GCF_004317765.1	ST474	NA	NA	NA	NA	NA	NA	NA	NA	NA	NA	human	Japan	FD224
GCF_000449045.2	ST48	NA	NA	NA	NA	NA	NA	NA	NA	NA	NA		USA	CD44
GCF_000449785.2	ST48	NA	NA	NA	NA	NA	NA	NA	NA	NA	NA		USA	824
GCF_000632735.1	ST48	NA	NA	NA	NA	NA	NA	NA	NA	NA	NA	Homo sapiens	Ghana	SG12
GCF_003482065.1	ST48	NA	NA	NA	NA	NA	NA	NA	NA	NA	NA	Homo sapiens	Ghana	DSM 28666
GCF_003862975.1	ST48	NA	NA	NA	NA	NA	NA	NA	NA	NA	NA	Homo sapiens	USA:Washington DC	17-203-08843
GCF_004317645.1	ST48	NA	NA	NA	NA	NA	NA	NA	NA	NA	NA	human	Japan	FD217
GCF_004318405.1	ST48	NA	NA	NA	NA	NA	NA	NA	NA	NA	NA	human	Japan	FD259
GCF_004318425.1	ST48	NA	NA	NA	NA	NA	NA	NA	NA	NA	NA	human	Japan	FD260
GCF_007114815.1	ST48	NA	NA	NA	NA	NA	NA	NA	NA	NA	NA	human	Colombia	Gcol.A34
GCF_007114825.1	ST48	NA	NA	NA	NA	NA	NA	NA	NA	NA	NA	human	Colombia	Gcol.A33
GCF_007114835.1	ST48	NA	NA	NA	NA	NA	NA	NA	NA	NA	NA	human	Colombia	Gcol.A35
GCF_900011515.1	ST48	NA	NA	NA	NA	NA	NA	NA	NA	NA	NA	human	Canada	unknown
GCF_900164295.1	ST48	NA	NA	NA	NA	NA	NA	NA	NA	NA	NA	human	United Kingdom	VRECD0133
GCF_900164455.1	ST48	NA	NA	NA	NA	NA	NA	NA	NA	NA	NA	human	United Kingdom	VRECD0169
GCF_900165065.1	ST48	NA	NA	NA	NA	NA	NA	NA	NA	NA	NA	wastewater	United Kingdom	VRECD0022
GCF_900165455.1	ST48	NA	NA	NA	NA	NA	NA	NA	NA	NA	NA	wastewater	United Kingdom	VRECD0019
GCF_900165575.1	ST48	NA	NA	NA	NA	NA	NA	NA	NA	NA	NA	wastewater	United Kingdom	VRECD0018
GCF_900164615.1	ST48	TcdB1a	NZ_FUNJ01000002.1	59137	66237	+	NA	NA	NA	NA	NA	human	United Kingdom	VRECD0016
GCF_000530895.1	ST49	NA	NA	NA	NA	NA	NA	NA	NA	NA	NA			T17
GCF_007000785.1	ST49	NA	NA	NA	NA	NA	NA	NA	NA	NA	NA	Homo sapiens	USA: Chicago	LC1-31-0201
GCF_900002445.1	ST49	NA	NA	NA	NA	NA	NA	NA	NA	NA	NA	sediment	United Kingdom	unknown
GCF_004315025.1	ST49	TcdB1a	NZ_BIPK01000072.1	7623	14723	-	NA	NA	NA	NA	NA	human	Japan	FD072
GCF_004315365.1	ST49	TcdB1a	NZ_BIQB01000046.1	1055	8155	+	TcdA	NZ_BIQB01000046.1	9505	17637	+	human	Japan	FD091
GCF_900008715.1	ST49	TcdB1a	NZ_CZZJ01000050.1	17060	24160	+	NA	NA	NA	NA	NA	human	Canada	unknown
GCF_900014005.1	ST49	TcdB1a	NZ_FAIY01000049.1	15993	23093	+	NA	NA	NA	NA	NA	human	Canada	unknown
GCF_900014435.1	ST49	TcdB1a	NZ_FAKG01000027.1	16881	23981	+	NA	NA	NA	NA	NA	human	Canada	unknown
GCF_900014515.1	ST49	TcdB1a	NZ_FAKU01000034.1	23187	30287	+	NA	NA	NA	NA	NA	human	Canada	unknown
GCF_900096075.1	ST49	TcdB1a	NZ_FMLB01000001.1	476917	484017	+	TcdA	NZ_FMLB01000001.1	485367	493499	+	environment	UK	unknown
GCF_900096185.1	ST49	TcdB1a	NZ_FMKM01000001.1	561677	568777	+	TcdA	NZ_FMKM01000001.1	570127	578259	+	environment	UK	unknown
GCF_900096195.1	ST49	TcdB1a	NZ_FMKI01000004.1	59039	66139	+	NA	NA	NA	NA	NA	environment	UK	unknown
GCF_900164175.1	ST49	TcdB1a	NZ_FULZ01000004.1	189449	196549	+	TcdA	NZ_FULZ01000004.1	197899	206031	+	human	United Kingdom	VRECD0131
GCF_900164415.1	ST49	TcdB1a	NZ_FUMI01000002.1	358585	365685	-	TcdA	NZ_FUMI01000002.1	349103	357235	-	human	United Kingdom	VRECD0178
GCF_900165565.1	ST49	TcdB1a	NZ_FURB01000004.1	96985	104085	+	TcdA	NZ_FURB01000004.1	105435	113567	+	wastewater	United Kingdom	VRECD0027
GCF_900166245.1	ST49	TcdB1a	NZ_FUTR01000001.1	370792	377892	+	TcdA	NZ_FUTR01000001.1	379242	387374	+	wastewater	United Kingdom	CD22
GCF_900166445.1	ST49	TcdB1a	NZ_FUUK01000001.1	325255	332355	+	NA	NA	NA	NA	NA	wastewater	United Kingdom	CD11
GCF_900166565.1	ST49	TcdB1a	NZ_FUUX01000004.1	39590	46690	+	TcdA	NZ_FUUX01000004.1	48040	56172	+	wastewater	United Kingdom	CD61
GCF_900684125.1	ST49	TcdB1a	NZ_CAACYX010000003.1	58963	66063	+	TcdA	NZ_CAACYX010000003.1	67413	75545	+		United Kingdom	Gla011
GCF_901004735.1	ST49	TcdB1a	NZ_CAAJVW010000009.1	131598	138698	-	NA	NA	NA	NA	NA		United Kingdom	clo13
GCF_001704795.2	ST5	TcdB1b	NZ_MBGC02000043.1	16729	23829	-	NA	NA	NA	NA	NA	homo sapiens	China: Sichuan	WCHCD070103
GCF_001704805.2	ST5	TcdB1b	NZ_MBGB02000039.1	5409	12509	+	NA	NA	NA	NA	NA	homo sapiens	China: Sichuan	WCHCD070133
GCF_002165175.1	ST5	TcdB1b	NZ_NGUX01000021.1	5603	12703	+	NA	NA	NA	NA	NA	homo sapiens	China: Sichuan, Chengdu	WCHCD15116362
GCF_003456975.1	ST5	TcdB1b	NZ_CP020378.1	799345	806445	+	TcdA	NZ_CP020378.1	816763	824895	+	homo sapiens	Germany	DSM 102859
GCF_003457015.1	ST5	TcdB1b	NZ_CP020379.1	853606	860706	+	TcdA	NZ_CP020379.1	871024	879156	+	homo sapiens	Germany	DSM 102860
GCF_003457035.1	ST5	TcdB1b	NZ_CP020380.1	853599	860699	+	TcdA	NZ_CP020380.1	871017	879149	+	homo sapiens	Germany	DSM 102978
GCF_004314505.1	ST5	TcdB1b	NZ_BIOK01000052.1	2731	9831	-	TcdA	NZ_BIOK01000041.1	13629	21761	-	human	Japan	FD045
GCF_004314745.1	ST5	TcdB1b	NZ_BIOW01000038.1	29058	36158	-	TcdA	NZ_BIOW01000038.1	10603	18735	-	human	Japan	FD057
GCF_004315765.1	ST5	TcdB1b	NZ_BIQV01000049.1	467	7567	+	TcdA	NZ_BIQV01000049.1	17888	26020	+	human	Japan	FD113
GCF_900096045.1	ST5	TcdB1b	NZ_FMLM01000019.1	67256	74356	-	TcdA	NZ_FMLM01000019.1	48806	56938	-	environment	UK	unknown
GCF_900165935.1	ST5	TcdB1b	NZ_FUSO01000019.1	5495	12595	+	NA	NA	NA	NA	NA	wastewater	United Kingdom	CD28
GCF_900166005.1	ST5	TcdB1b	NZ_FUST01000021.1	66977	74077	-	NA	NA	NA	NA	NA	wastewater	United Kingdom	CD60
GCF_900166015.1	ST5	TcdB1b	NZ_FUSU01000021.1	67040	74140	-	TcdA	NZ_FUSU01000021.1	48590	56722	-	wastewater	United Kingdom	CD30
GCF_901004505.1	ST5	TcdB1b	NZ_CAAJUZ010000022.1	5525	12625	+	TcdA	NZ_CAAJUZ010000022.1	22943	31075	+		United Kingdom	lsh17
GCF_002165155.1	ST5*	TcdB1b	NZ_NGUY01000023.1	5486	12586	+	NA	NA	NA	NA	NA	homo sapiens	China: Sichuan, Chengdu	WCHCD15108050
GCF_005786645.1	ST5*	TcdB1b	NZ_VALF01000034.1	16732	23832	-	NA	NA	NA	NA	NA	homo sapiens	China	WCH065050
GCF_007001925.1	ST53	NA	NA	NA	NA	NA	NA	NA	NA	NA	NA	Homo sapiens	USA: Chicago	LC3P-135-3
GCF_000448905.2	ST53	TcdB1a	NZ_AVGN01000018.1	47706	54806	+	NA	NA	NA	NA	NA		USA	CD18
GCF_000451625.2	ST53	TcdB1a	NZ_AVLS01000034.1	12897	19997	+	NA	NA	NA	NA	NA		USA	P9
GCF_001971925.1	ST53	TcdB1a	NZ_MTWB01000001.1	601051	608151	+	TcdA	NZ_MTWB01000001.1	609501	617633	+	homo sapiens		20111163
GCF_002303465.1	ST53	TcdB1a	NZ_MOTE01000005.1	12080	19180	-	TcdA	NZ_MOTE01000005.1	2598	10730	-	human	USA	6618-NonSp/ST53
GCF_003862595.1	ST53	TcdB1a	NZ_RRAW01000030.1	7620	14720	-	NA	NA	NA	NA	NA	Homo sapiens	USA:Washington DC	17-314-01071
GCF_003862835.1	ST53	TcdB1a	NZ_RRAG01000014.1	8557	15657	-	NA	NA	NA	NA	NA	Homo sapiens	USA:Washington DC	17-246-05417
GCF_003862965.1	ST53	TcdB1a	NZ_RQZW01000043.1	27469	34569	+	TcdA	NZ_RQZW01000043.1	35919	44051	+	Homo sapiens	USA:Washington DC	17-218-01102
GCF_004315525.1	ST53	TcdB1a	NZ_BIQJ01000064.1	888	7988	+	TcdA	NZ_BIQJ01000064.1	9338	17470	+	human	Japan	FD100
GCF_007001815.1	ST53	TcdB1a	NZ_SEQK01000002.1	362062	369162	-	TcdA	NZ_SEQK01000002.1	352580	360712	-	Homo sapiens	USA: Chicago	LC3P-135-7
GCF_007001845.1	ST53	TcdB1a	NZ_SEQJ01000002.1	537968	545068	+	TcdA	NZ_SEQJ01000002.1	546418	554550	+	Homo sapiens	USA: Chicago	LC3P-135-6
GCF_007001855.1	ST53	TcdB1a	NZ_SEQL01000001.1	362162	369262	-	TcdA	NZ_SEQL01000001.1	352680	360812	-	Homo sapiens	USA: Chicago	LC3P-135-8
GCF_007001865.1	ST53	TcdB1a	NZ_SEQI01000008.1	23482	30582	+	TcdA	NZ_SEQI01000008.1	31932	40064	+	Homo sapiens	USA: Chicago	LC3P-135-5
GCF_007001905.1	ST53	TcdB1a	NZ_SEQH01000012.1	59891	66991	+	TcdA	NZ_SEQH01000012.1	68341	76473	+	Homo sapiens	USA: Chicago	LC3P-135-4
GCF_007001935.1	ST53	TcdB1a	NZ_SEQF01000051.1	17858	24958	-	TcdA	NZ_SEQF01000051.1	8376	16508	-	Homo sapiens	USA: Chicago	LC3P-135-2
GCF_007001985.1	ST53	TcdB1a	NZ_SEQE01000046.1	435	7535	+	TcdA	NZ_SEQE01000046.1	8885	17017	+	Homo sapiens	USA: Chicago	LC3P-135-1
GCF_900009395.1	ST53	TcdB1a	NZ_CZYJ01000038.1	8078	15178	+	NA	NA	NA	NA	NA	human	Canada	unknown
GCF_900011435.1	ST53	TcdB1a	NZ_CZYR01000038.1	5511	12611	+	NA	NA	NA	NA	NA	human	Canada	unknown
GCF_900015015.1	ST53	TcdB1a	NZ_CZYA01000128.1	439	7539	+	NA	NA	NA	NA	NA	human	Canada	unknown
GCF_900015915.1	ST53	TcdB1a	NZ_FAKF01000031.1	7658	14758	-	NA	NA	NA	NA	NA	human	Canada	unknown
GCF_900096415.1	ST53	TcdB1a	NZ_FMME01000004.1	59826	66926	+	NA	NA	NA	NA	NA	environment	UK	unknown
GCF_900688195.1	ST53	TcdB1a	NZ_CAADAO010000012.1	40682	47782	-	NA	NA	NA	NA	NA		United Kingdom	clo33
GCF_900688265.1	ST53	TcdB1a	NZ_CAADAP010000016.1	11966	19066	-	NA	NA	NA	NA	NA		United Kingdom	lsh08
GCF_900016355.1	ST538?	NA	NA	NA	NA	NA	NA	NA	NA	NA	NA	human	Canada	unknown
GCF_000009205.2	ST54	TcdB1a	NC_009089.1	787393	794493	+	TcdA	NC_009089.1	795843	803975	+	homo sapiens		630
GCF_004317785.1	ST54	NA	NA	NA	NA	NA	NA	NA	NA	NA	NA	human	Japan	FD225
GCF_900011065.1	ST54	NA	NA	NA	NA	NA	NA	NA	NA	NA	NA	human	Canada	unknown
GCF_000448885.2	ST54	TcdB1a	NZ_AVGL01000018.1	25017	32117	+	NA	NA	NA	NA	NA		USA	CD13
GCF_000530595.1	ST54	TcdB1a	NZ_HF923686.1	7113	14213	+	NA	NA	NA	NA	NA			E28
GCF_000531225.1	ST54	TcdB1a	NZ_HF926300.1	16102	23202	+	NA	NA	NA	NA	NA			T3
GCF_000828225.1	ST54	TcdB1a	NZ_JXBR01000018.1	58626	65726	+	NA	NA	NA	NA	NA	homo sapiens	Costa Rica: San Jose	LIBA-5734
GCF_000828235.1	ST54	TcdB1a	NZ_JXBP01000004.1	58739	65839	+	NA	NA	NA	NA	NA	homo sapiens	Costa Rica: San Jose	LIBA-5701
GCF_000828255.1	ST54	TcdB1a	NZ_JXBQ01000025.1	7695	14795	-	NA	NA	NA	NA	NA	homo sapiens	Costa Rica: San Jose	LIBA-5719
GCF_000828325.1	ST54	TcdB1a	NZ_JXCP01000019.1	58238	65338	+	NA	NA	NA	NA	NA	homo sapiens	Costa Rica: San Jose	LIBA-5704
GCF_000932055.2	ST54	TcdB1a	NZ_CP010905.2	771933	779033	+	TcdA	NZ_CP010905.2	780383	788515	+	homo sapiens	Switzerland	630
GCF_000953275.1	ST54	TcdB1a	NZ_LN614756.1	792588	799688	+	TcdA	NZ_LN614756.1	801038	809170	+			630Derm
GCF_002080065.1	ST54	TcdB1a	NZ_CP016318.1	792588	799688	+	TcdA	NZ_CP016318.1	801038	809170	+	homo sapiens	United Kingdom	630 delta erm
GCF_002082945.2	ST54	TcdB1a	NZ_NBTS02000002.1	3638258	3645358	+	TcdA	NZ_NBTS02000002.1	3646708	3654840	+	homo sapiens	Switzerland	FDAARGOS_268
GCF_002302085.1	ST54	TcdB1a	NZ_MPGE01000031.1	17394	24494	+	TcdA	NZ_MPGE01000031.1	25844	33976	+	human	USA	7454-NonSp/ST54
GCF_002940905.1	ST54	NA	NA	NA	NA	NA	NA	NA	NA	NA	NA	human	HongKong	4380187
GCF_003313565.1	ST54	TcdB1a	NZ_CP011847.1	732388	739488	+	TcdA	NZ_CP011847.1	740838	748970	+	homo sapiens	Germany	DSM 27639
GCF_003932635.1	ST54	TcdB1a	NZ_RQZM01000021.1	17129	24229	+	TcdA	NZ_RQZM01000021.1	25579	33711	+	Homo sapiens	USA:Washington DC	16-349-12971
GCF_006408335.1	ST54	TcdB1a	NZ_PZOS01000003.1	794623	801723	+	TcdA	NZ_PZOS01000003.1	803073	811205	+	human	USA	22457
GCF_900006345.1	ST54	TcdB1a	NZ_CCRR01000125.1	16958	24058	+	NA	NA	NA	NA	NA	sediment	United Kingdom	unknown
GCF_900008385.1	ST54	TcdB1a	NZ_CZZL01000090.1	941	8041	+	NA	NA	NA	NA	NA	human	Canada	unknown
GCF_900008435.1	ST54	TcdB1a	NZ_FAAR01000153.1	839	7939	-	NA	NA	NA	NA	NA	human	Canada	unknown
GCF_900012995.1	ST54	TcdB1a	NZ_FAEQ01000061.1	9830	16930	+	NA	NA	NA	NA	NA	human	Canada	unknown
GCF_900014145.1	ST54	TcdB1a	NZ_FAGY01000047.1	17059	24159	+	NA	NA	NA	NA	NA	human	Canada	unknown
GCF_900014675.1	ST54	TcdB1a	NZ_FAMY01000038.1	1402	8502	+	NA	NA	NA	NA	NA	human	Canada	unknown
GCF_900096055.1	ST54	TcdB1a	NZ_FMLF01000002.1	174934	182034	+	NA	NA	NA	NA	NA	environment	UK	unknown
GCF_900164045.1	ST54	TcdB1a	NZ_FULU01000004.1	174655	181755	+	TcdA	NZ_FULU01000004.1	183105	191237	+	human	United Kingdom	VRECD0137
GCF_900164375.1	ST54	TcdB1a	NZ_FUMW01000003.1	117619	124719	+	TcdA	NZ_FUMW01000003.1	126069	134201	+	human	United Kingdom	VRECD0039
GCF_900164815.1	ST54	TcdB1a	NZ_FUOD01000003.1	174811	181911	+	TcdA	NZ_FUOD01000003.1	183261	191393	+	human	United Kingdom	VRECD0053
GCF_900164945.1	ST54	TcdB1a	NZ_FUOR01000003.1	418188	425288	-	TcdA	NZ_FUOR01000003.1	408706	416838	-	human	United Kingdom	VRECD0100
GCF_900165495.1	ST54	TcdB1a	NZ_FUQU01000003.1	417161	424261	-	TcdA	NZ_FUQU01000003.1	407679	415811	-	wastewater	United Kingdom	VRECD0026
GCF_900165815.1	ST54	TcdB1a	NZ_FUSA01000004.1	200747	207847	+	TcdA	NZ_FUSA01000004.1	209197	217329	+	wastewater	United Kingdom	VRECD0096
GCF_901004715.1	ST54	TcdB1a	NZ_CAAJVU010000015.1	35932	43032	-	NA	NA	NA	NA	NA		United Kingdom	clo10
GCF_002303575.1	ST54*	TcdB1a	NZ_MOTJ01000071.1	12434	19534	-	TcdA	NZ_MOTJ01000071.1	2952	11084	-	human	USA	6623-NonSp/ST54
GCF_900007705.1	ST54?	TcdB1a	NZ_FAKO01000041.1	8361	15461	-	NA	NA	NA	NA	NA	human	Canada	unknown
GCF_000451185.2	ST54?*	TcdB1a	NZ_AVLC01000039.1	15891	22991	+	NA	NA	NA	NA	NA		USA	Y266
GCF_004318605.1	ST55	NA	NA	NA	NA	NA	NA	NA	NA	NA	NA	human	Japan	FD269
GCF_900012965.1	ST55	NA	NA	NA	NA	NA	NA	NA	NA	NA	NA	human	Canada	unknown
GCF_000448725.2	ST55	TcdB1a	NZ_AVGM01000034.1	16395	23495	+	NA	NA	NA	NA	NA		USA	CD17
GCF_000449085.2	ST55	TcdB1a	NZ_AVGZ01000013.1	25781	32881	+	NA	NA	NA	NA	NA		USA	CD46
GCF_000450565.2	ST55	TcdB1a	NZ_AVKA01000006.1	330419	337519	+	TcdA	NZ_AVKA01000006.1	338869	347001	+		USA	DA00244
GCF_000451085.2	ST55	TcdB1a	NZ_AVMA01000020.1	25874	32974	+	NA	NA	NA	NA	NA		USA	P24
GCF_000451105.2	ST55	TcdB1a	NZ_AVMB01000010.1	31640	38740	+	TcdA	NZ_AVMB01000010.1	40090	48222	+		USA	P25
GCF_000451805.1	ST55	TcdB1a	NZ_AVMG01000016.1	31140	38240	+	NA	NA	NA	NA	NA		USA	P32
GCF_000530695.1	ST55	TcdB1a	NZ_HF923962.1	5451	12551	+	NA	NA	NA	NA	NA			T19
GCF_001971905.1	ST55	TcdB1a	NZ_MTVV01000003.1	572104	579204	+	TcdA	NZ_MTVV01000003.1	580554	588686	+	homo sapiens		20110961
GCF_002300915.1	ST55	TcdB1a	NZ_MNBT01000022.1	31563	38663	+	TcdA	NZ_MNBT01000022.1	40013	48145	+	human	USA	5482-L/ST55
GCF_002300955.1	ST55	TcdB1a	NZ_MNBU01000006.1	1123	8223	+	TcdA	NZ_MNBU01000006.1	9573	17705	+	human	USA	5483-L/ST55
GCF_002301595.1	ST55	TcdB1a	NZ_MOQF01000042.1	10994	18094	+	TcdA	NZ_MOQF01000042.1	19444	27576	+	human	USA	5553-L/ST55
GCF_002304575.1	ST55	TcdB1a	NZ_MOPR01000004.1	371032	378132	-	TcdA	NZ_MOPR01000004.1	361550	369682	-	human	USA	5504-L/ST55
GCF_003863305.1	ST55	TcdB1a	NZ_RQZP01000011.1	17595	24695	+	TcdA	NZ_RQZP01000011.1	26045	34177	+	Homo sapiens	USA:Washington DC	17-072-06210
GCF_004315105.1	ST55	TcdB1a	NZ_BIPO01000032.1	21950	29050	-	TcdA	NZ_BIPO01000032.1	12468	20600	-	human	Japan	FD076
GCF_004315445.1	ST55	TcdB1a	NZ_BIQF01000071.1	760	7860	+	NA	NA	NA	NA	NA	human	Japan	FD095
GCF_004316605.1	ST55	TcdB1a	NZ_BISL01000056.1	457	7557	+	TcdA	NZ_BISL01000056.1	8907	17039	+	human	Japan	FD156
GCF_004318185.1	ST55	TcdB1a	NZ_BIVM01000073.1	10814	17914	-	TcdA	NZ_BIVM01000073.1	1332	9464	-	human	Japan	FD246
GCF_004319345.1	ST55	TcdB1a	NZ_BIXS01000047.1	18750	25850	-	TcdA	NZ_BIXS01000047.1	9268	17400	-	human	Japan	FD308
GCF_006381045.1	ST55	TcdB1a	NZ_PZRJ01000002.1	772443	779543	+	NA	NA	NA	NA	+	human	USA	20486
GCF_007002445.1	ST55	TcdB1a	NZ_SEPF01000029.1	34152	41252	-	TcdA	NZ_SEPF01000029.1	24670	32802	-	Homo sapiens	USA: Chicago	LC3P-056.5-7
GCF_007002455.1	ST55	TcdB1a	NZ_SEPG01000022.1	54969	62069	-	TcdA	NZ_SEPG01000022.1	45487	53619	-	Homo sapiens	USA: Chicago	LC3P-056.5-8
GCF_007002465.1	ST55	TcdB1a	NZ_SEPE01000070.1	12262	19362	-	TcdA	NZ_SEPE01000070.1	2780	10912	-	Homo sapiens	USA: Chicago	LC3P-056.5-6
GCF_007002485.1	ST55	TcdB1a	NZ_SEPD01000068.1	12405	19505	-	TcdA	NZ_SEPD01000068.1	2923	11055	-	Homo sapiens	USA: Chicago	LC3P-056.5-5
GCF_007002515.1	ST55	TcdB1a	NZ_SEPC01000039.1	4526	11626	-	NA	NA	NA	NA	NA	Homo sapiens	USA: Chicago	LC3P-056.5-4
GCF_007002545.1	ST55	TcdB1a	NZ_SEPB01000003.1	31563	38663	+	TcdA	NZ_SEPB01000003.1	40013	48145	+	Homo sapiens	USA: Chicago	LC3P-056.5-3
GCF_900009415.1	ST55	TcdB1a	NZ_FAAG01000051.1	1106	8206	+	NA	NA	NA	NA	NA	human	Canada	unknown
GCF_900013705.1	ST55	TcdB1a	NZ_FAFX01000027.1	30793	37893	+	NA	NA	NA	NA	NA	human	Canada	unknown
GCF_900016325.1	ST55	TcdB1a	NZ_FAIK01000065.1	7658	14758	-	NA	NA	NA	NA	NA	human	Canada	unknown
GCF_900164975.1	ST55	TcdB1a	NZ_FUOT01000002.1	328062	335162	+	TcdA	NZ_FUOT01000002.1	336512	344644	+	human	United Kingdom	VRECD0102
GCF_900165425.1	ST55	TcdB1a	NZ_FUQJ01000003.1	68149	75249	+	TcdA	NZ_FUQJ01000003.1	76599	84731	+	wastewater	United Kingdom	VRECD0187
GCF_900165985.1	ST55	TcdB1a	NZ_FUSR01000003.1	367471	374571	-	NA	NA	NA	NA	NA	wastewater	United Kingdom	CD62
GCF_900166075.1	ST55	TcdB1a	NZ_FUTA01000003.1	31374	38474	+	NA	NA	NA	NA	NA	wastewater	United Kingdom	CD66
GCF_901004975.1	ST55	TcdB1a	NZ_CAAJWT010000006.1	142016	149116	-	TcdA	NZ_CAAJWT010000006.1	132534	140666	-		United Kingdom	lsh06
GCF_004319885.1	ST55?	TcdB1a	NZ_BIXK01000151.1	1397	8497	-	TcdA	NZ_BIXK01000138.1	1342	9474	-	human	Japan	FD300
GCF_900096125.1	ST56	TcdB1a	NZ_FMKN01000003.1	202236	209336	-	NA	NA	NA	NA	NA	environment	UK	unknown
GCF_900166395.1	ST56	TcdB1a	NZ_FUUH01000003.1	58734	65834	+	NA	NA	NA	NA	NA	wastewater	United Kingdom	CD35
GCF_900010025.1	ST58	NA	NA	NA	NA	NA	NA	NA	NA	NA	NA	human	Canada	unknown
GCF_900013205.1	ST58	NA	NA	NA	NA	NA	NA	NA	NA	NA	NA	human	Canada	unknown
GCF_000448865.2	ST58	TcdB1a	NZ_AVGK01000007.1	321832	328932	+	NA	NA	NA	NA	+		USA	CD9
GCF_000450965.2	ST58	TcdB1a	NZ_AVLO01000036.1	1095	8195	+	NA	NA	NA	NA	NA		USA	P5
GCF_000451665.2	ST58	TcdB1a	NZ_AVLU01000017.1	25156	32256	+	NA	NA	NA	NA	NA		USA	P13
GCF_000451905.2	ST58	TcdB1a	NZ_AVML01000018.1	25401	32501	+	NA	NA	NA	NA	NA		USA	P46
GCF_000451925.2	ST58	TcdB1a	NZ_AVMM01000009.1	59920	67020	+	NA	NA	NA	NA	NA		USA	P48
GCF_000473625.2	ST58	TcdB1a	NZ_AWZK01000021.1	44379	51479	+	NA	NA	NA	NA	NA		USA	P37
GCF_000473685.2	ST58	TcdB1a	NZ_AWZM01000021.1	25297	32397	+	NA	NA	NA	NA	NA		USA	P68
GCF_002301835.1	ST58	TcdB1a	NZ_MOQW01000005.1	61041	68141	+	TcdA	NZ_MOQW01000005.1	69491	77623	+	human	USA	6595-AL/ST58
GCF_002301895.1	ST58	TcdB1a	NZ_MOQU01000123.1	1189	8289	-	NA	NA	NA	NA	NA	human	USA	6597-AL/ST58
GCF_002301975.1	ST58	TcdB1a	NZ_MPER01000002.1	1193	8293	+	TcdA	NZ_MPER01000002.1	9643	17775	+	human	USA	6637-AL/ST58
GCF_002302795.1	ST58	TcdB1a	NZ_MPFH01000019.1	59805	66905	+	TcdA	NZ_MPFH01000019.1	68255	76387	+	human	USA	7474-AL/ST58
GCF_002303655.1	ST58	TcdB1a	NZ_MOTL01000004.1	479	7579	+	TcdA	NZ_MOTL01000004.1	8929	17061	+	human	USA	6627-AL/ST58
GCF_002303675.1	ST58	TcdB1a	NZ_MOTM01000003.1	60458	67558	+	TcdA	NZ_MOTM01000003.1	68908	77040	+	human	USA	6628-AL/ST58
GCF_004314725.1	ST58	TcdB1a	NZ_BIOV01000003.1	136257	143357	-	TcdA	NZ_BIOV01000003.1	126775	134907	-	human	Japan	FD056
GCF_004314825.1	ST58	TcdB1a	NZ_BIPA01000038.1	849	7949	+	TcdA	NZ_BIPA01000038.1	9299	17431	+	human	Japan	FD061
GCF_004318885.1	ST58	TcdB1a	NZ_BIWV01000053.1	899	7999	+	TcdA	NZ_BIWV01000053.1	9349	17481	+	human	Japan	FD283
GCF_007002415.1	ST58	TcdB1a	NZ_SEPH01000055.1	12434	19534	-	TcdA	NZ_SEPH01000055.1	2952	11084	-	Homo sapiens	USA: Chicago	LC3P-119-1
GCF_900007635.1	ST58	TcdB1a	NZ_FAEH01000119.1	839	7939	-	NA	NA	NA	NA	NA	human	Canada	unknown
GCF_900012145.1	ST58	TcdB1a	NZ_FABG01000036.1	17412	24512	+	NA	NA	NA	NA	NA	human	Canada	unknown
GCF_900014115.1	ST58	TcdB1a	NZ_FAJR01000067.1	1293	8393	+	NA	NA	NA	NA	NA	human	Canada	unknown
GCF_900014135.1	ST58	TcdB1a	NZ_CZXQ01000083.1	7698	14798	-	NA	NA	NA	NA	NA	human	Canada	unknown
GCF_900014235.1	ST58	TcdB1a	NZ_FABI01000030.1	17221	24321	+	NA	NA	NA	NA	NA	human	Canada	unknown
GCF_900014565.1	ST58	TcdB1a	NZ_FALS01000031.1	7658	14758	-	NA	NA	NA	NA	NA	human	Canada	unknown
GCF_900014815.1	ST58	TcdB1a	NZ_FAOL01000032.1	17874	24974	-	NA	NA	NA	NA	NA	human	Canada	unknown
GCF_900165695.1	ST58	TcdB1a	NZ_FURN01000005.1	346862	353962	-	TcdA	NZ_FURN01000005.1	337380	345512	-	wastewater	United Kingdom	VRECD0068
GCF_900166205.1	ST58	TcdB1a	NZ_FUTN01000001.1	58812	65912	+	NA	NA	NA	NA	NA	wastewater	United Kingdom	CD23
GCF_900243245.1	ST58	TcdB1a	NZ_OEZP01000126.1	12433	19533	-	TcdA	NZ_OEZP01000126.1	2951	11083	-		USA	IS 25
GCF_002302905.1	ST59	TcdB1a	NZ_MPFM01000126.1	220	7320	+	NA	NA	NA	NA	NA	human	USA	7481-NonSp/ST59
GCF_004318725.1	ST59	TcdB1a	NZ_BIWN01000025.1	17870	24970	-	NA	NA	NA	NA	NA	human	Japan	FD275
GCF_004319045.1	ST59	TcdB1a	NZ_BIXD01000089.1	245	7345	+	NA	NA	NA	NA	+	human	Japan	FD291
GCF_900096035.1	ST59	TcdB1a	NZ_FMLU01000006.1	249671	256771	-	NA	NA	NA	NA	NA	environment	UK	unknown
GCF_900096235.1	ST59	TcdB1a	NZ_FMMD01000005.1	58961	66061	+	TcdA	NZ_FMMD01000005.1	67411	75543	+	environment	UK	unknown
GCF_901004825.1	ST59	TcdB1a	NZ_CAAJWB010000048.1	12284	19384	-	NA	NA	NA	NA	NA		United Kingdom	clo23
GCF_901004835.1	ST59	TcdB1a	NZ_CAAJWC010000005.1	249657	256757	-	NA	NA	NA	NA	NA		United Kingdom	clo22
GCF_900166125.1	ST6	NA	NA	NA	NA	NA	TcdA	NZ_FUTG01000005.1	187961	196093	-	wastewater	United Kingdom	CD05
GCF_000530835.1	ST6	TcdB1a	NZ_HF924504.1	5467	12567	+	NA	NA	NA	NA	NA			T22
GCF_000531505.1	ST6	TcdB1a	NZ_HF927893.1	5466	12566	+	NA	NA	NA	NA	NA			T15
GCF_000531595.1	ST6	TcdB1a	NZ_HF928859.1	1262	8362	+	NA	NA	NA	NA	NA			E25
GCF_002300865.1	ST6	TcdB1a	NZ_MNBR01000058.1	18590	25690	-	TcdA	NZ_MNBR01000058.1	9108	17240	-	human	USA	5480-E/ST6
GCF_002302185.1	ST6	TcdB1a	NZ_MPFA01000022.1	12260	19360	-	TcdA	NZ_MPFA01000022.1	2778	10910	-	human	USA	7463-E/ST6
GCF_002303085.1	ST6	TcdB1a	NZ_MPFR01000078.1	1047	8147	+	TcdA	NZ_MPFR01000078.1	9497	17629	+	human	USA	7494-E/ST6
GCF_002352515.1	ST6	TcdB1a	NZ_JCKG01000133.1	7142	14242	-	NA	NA	NA	NA	NA	human	USA	RC10
GCF_003862665.1	ST6	TcdB1a	NZ_RRAQ01000009.1	18328	25428	-	TcdA	NZ_RRAQ01000009.1	8846	16978	-	Homo sapiens	USA:Washington DC	17-265-05718
GCF_003863205.1	ST6	TcdB1a	NZ_RRAD01000024.1	19939	27039	-	TcdA	NZ_RRAD01000024.1	10457	18589	-	Homo sapiens	USA:Washington DC	17-239-06812
GCF_004318005.1	ST6	TcdB1a	NZ_BIVD01000088.1	1009	8109	+	NA	NA	NA	NA	+	human	Japan	FD236
GCF_004684745.1	ST6	TcdB1a	NZ_SRKP01000039.1	32166	39266	+	NA	NA	NA	NA	NA	human	Australia:VIC	CD12
GCF_004684755.1	ST6	TcdB1a	NZ_SRKO01000088.1	27477	34577	+	NA	NA	NA	NA	NA	human	Australia:VIC	CD106
GCF_006454555.1	ST6	TcdB1a	NZ_PZOQ01000001.1	786216	793316	+	TcdA	NZ_PZOQ01000001.1	794666	802798	+	human	USA	22456
GCF_007001495.1	ST6	TcdB1a	NZ_SERB01000023.1	41099	48199	-	NA	NA	NA	NA	NA	Homo sapiens	USA: Chicago	LC4-009-8
GCF_007001505.1	ST6	TcdB1a	NZ_SERA01000030.1	27477	34577	+	NA	NA	NA	NA	NA	Homo sapiens	USA: Chicago	LC4-009-7
GCF_007001545.1	ST6	TcdB1a	NZ_SEQZ01000029.1	1034	8134	+	NA	NA	NA	NA	NA	Homo sapiens	USA: Chicago	LC4-009-6
GCF_007001555.1	ST6	TcdB1a	NZ_SEQY01000018.1	48877	55977	-	NA	NA	NA	NA	NA	Homo sapiens	USA: Chicago	LC4-009-5
GCF_007001585.1	ST6	TcdB1a	NZ_SEQX01000008.1	198447	205547	-	TcdA	NZ_SEQX01000008.1	188965	197097	-	Homo sapiens	USA: Chicago	LC4-009-3
GCF_007001595.1	ST6	TcdB1a	NZ_SEQW01000028.1	7680	14780	-	NA	NA	NA	NA	NA	Homo sapiens	USA: Chicago	LC4-009-2
GCF_007001605.1	ST6	TcdB1a	NZ_SEQV01000007.1	198022	205122	-	NA	NA	NA	NA	-	Homo sapiens	USA: Chicago	LC4-009-1
GCF_007001645.1	ST6	TcdB1a	NZ_SEQU01000008.1	198557	205657	-	NA	NA	NA	NA	NA	Homo sapiens	USA: Chicago	LC4-009-0
GCF_900010925.1	ST6	TcdB1a	NZ_FADK01000029.1	27635	34735	+	NA	NA	NA	NA	NA	human	Canada	unknown
GCF_900011185.1	ST6	TcdB1a	NZ_FAND01000061.1	8361	15461	-	NA	NA	NA	NA	NA	human	Canada	unknown
GCF_900095925.1	ST6	TcdB1a	NZ_FMLY01000005.1	137922	145022	-	NA	NA	NA	NA	NA	environment	UK	unknown
GCF_900096015.1	ST6	TcdB1a	NZ_FMLA01000002.1	353383	360483	+	TcdA	NZ_FMLA01000002.1	361833	369965	+	environment	UK	unknown
GCF_900096445.1	ST6	TcdB1a	NZ_FMMB01000015.1	59345	66445	+	NA	NA	NA	NA	NA	environment	UK	unknown
GCF_900164135.1	ST6	TcdB1a	NZ_FULR01000004.1	190118	197218	+	TcdA	NZ_FULR01000004.1	198568	206700	+	human	United Kingdom	VRECD0159
GCF_900164285.1	ST6	TcdB1a	NZ_FULP01000003.1	339627	346727	+	TcdA	NZ_FULP01000003.1	348077	356209	+	human	United Kingdom	VRECD0127
GCF_900164345.1	ST6	TcdB1a	NZ_FUMQ01000004.1	197512	204612	-	TcdA	NZ_FUMQ01000004.1	188030	196162	-	human	United Kingdom	VRECD0175
GCF_900164355.1	ST6	TcdB1a	NZ_FUMR01000004.1	390416	397516	+	TcdA	NZ_FUMR01000004.1	398866	406998	+	human	United Kingdom	VRECD0139
GCF_900164905.1	ST6	TcdB1a	NZ_FUON01000003.1	337826	344926	+	TcdA	NZ_FUON01000003.1	346276	354408	+	human	United Kingdom	VRECD0081
GCF_900165535.1	ST6	TcdB1a	NZ_FUQY01000004.1	198161	205261	-	TcdA	NZ_FUQY01000004.1	188679	196811	-	wastewater	United Kingdom	VRECD0028
GCF_900165595.1	ST6	TcdB1a	NZ_FURE01000002.1	198054	205154	-	TcdA	NZ_FURE01000002.1	188572	196704	-	wastewater	United Kingdom	VRECD0029
GCF_900165605.1	ST6	TcdB1a	NZ_FURF01000003.1	337738	344838	+	TcdA	NZ_FURF01000003.1	346188	354320	+	wastewater	United Kingdom	VRECD0030
GCF_900165625.1	ST6	TcdB1a	NZ_FURH01000004.1	198400	205500	-	TcdA	NZ_FURH01000004.1	188918	197050	-	wastewater	United Kingdom	VRECD0033
GCF_900165635.1	ST6	TcdB1a	NZ_FURI01000003.1	337692	344792	+	TcdA	NZ_FURI01000003.1	346142	354274	+	wastewater	United Kingdom	VRECD0037
GCF_900166175.1	ST6	TcdB1a	NZ_FUTK01000002.1	354184	361284	+	NA	NA	NA	NA	NA	wastewater	United Kingdom	CD42
GCF_900166335.1	ST6	TcdB1a	NZ_FUTZ01000006.1	197342	204442	-	NA	NA	NA	NA	NA	wastewater	United Kingdom	CD39
GCF_900166355.1	ST6	TcdB1a	NZ_FUUC01000004.1	59440	66540	+	NA	NA	NA	NA	NA	wastewater	United Kingdom	CD14
GCF_900166425.1	ST6	TcdB1a	NZ_FUUI01000008.1	137908	145008	-	TcdA	NZ_FUUI01000008.1	128426	136558	-	wastewater	United Kingdom	CD59
GCF_900166455.1	ST6	TcdB1a	NZ_FUUM01000005.1	197466	204566	-	NA	NA	NA	NA	NA	wastewater	United Kingdom	CD57
GCF_900166545.1	ST6	TcdB1a	NZ_FUUV01000002.1	120002	127102	-	NA	NA	NA	NA	NA	wastewater	United Kingdom	CD33
GCF_900687645.1	ST6	TcdB1a	NZ_CAACZX010000006.1	199303	206403	-	TcdA	NZ_CAACZX010000006.1	189821	197953	-		United Kingdom	lsh31
GCF_900687975.1	ST6	TcdB1a	NZ_CAADAH010000015.1	40736	47836	-	NA	NA	NA	NA	NA		United Kingdom	clo15
GCF_900688245.1	ST6	TcdB1a	NZ_CAADAQ010000015.1	40725	47825	-	TcdA	NZ_CAADAQ010000015.1	31243	39375	-		United Kingdom	lsh07
GCF_900688305.1	ST6	TcdB1a	NZ_CAADAR010000005.1	59383	66483	+	TcdA	NZ_CAADAR010000005.1	67833	75965	+		United Kingdom	clo41
GCF_901004935.1	ST61	TcdB2	NZ_CAAJWN010000004.1	252644	259744	-	TcdA	NZ_CAAJWN010000004.1	243162	251294	-		United Kingdom	lsh01
GCF_000531785.1	ST62	TcdB4	NZ_HF930227.1	7407	14510	+	NA	NA	NA	NA	NA			E19
GCF_900243105.1	ST62	TcdB4	NZ_OEZE01000053.1	42411	49514	+	NA	NA	NA	NA	NA		United Kingdom	8864
GCF_000449005.2	ST63	TcdB1a	NZ_AVGV01000042.1	1027	8127	+	NA	NA	NA	NA	NA		USA	CD42
GCF_000449445.2	ST63	TcdB1a	NZ_AVHX01000023.1	36757	43857	+	NA	NA	NA	NA	NA		USA	CD165
GCF_000449565.2	ST63	TcdB1a	NZ_AVKE01000008.1	345150	352250	+	TcdA	NZ_AVKE01000008.1	353600	361732	+		USA	DA00261
GCF_000449625.2	ST63	TcdB1a	NZ_AVKG01000020.1	25166	32266	+	NA	NA	NA	NA	NA		USA	DA00275
GCF_000449905.2	ST63	TcdB1a	NZ_AVIS01000032.1	36557	43657	+	NA	NA	NA	NA	NA		USA	DA00044
GCF_000450285.2	ST63	TcdB1a	NZ_AVJL01000026.1	15880	22980	+	NA	NA	NA	NA	NA		USA	DA00183
GCF_000450405.2	ST63	TcdB1a	NZ_AVJS01000008.1	396703	403803	+	TcdA	NZ_AVJS01000008.1	405153	413285	+		USA	DA00203
GCF_000450745.2	ST63	TcdB1a	NZ_AVKN01000027.1	36502	43602	+	NA	NA	NA	NA	NA		USA	F249
GCF_000450945.2	ST63	TcdB1a	NZ_AVLM01000044.1	1065	8165	+	NA	NA	NA	NA	NA		USA	P2
GCF_000451425.2	ST63	TcdB1a	NZ_AVLA01000012.1	25203	32303	+	NA	NA	NA	NA	NA		USA	Y231
GCF_000451525.2	ST63	TcdB1a	NZ_AVLH01000020.1	36389	43489	+	NA	NA	NA	NA	NA		USA	Y358
GCF_000451705.1	ST63	TcdB1a	NZ_AVLW01000014.1	25370	32470	+	NA	NA	NA	NA	NA		USA	P19
GCF_006379355.1	ST63	TcdB1a	NZ_PZRL01000001.1	3600602	3607702	-	TcdA	NZ_PZRL01000001.1	3591120	3599252	-	human	USA	20690
GCF_900007585.1	ST63	TcdB1a	NZ_CZWZ01000029.1	8458	15558	-	NA	NA	NA	NA	NA	human	Canada	unknown
GCF_900687775.1	ST63	TcdB1a	NZ_CAADAA010000003.1	58371	65471	+	TcdA	NZ_CAADAA010000003.1	66821	74953	+		United Kingdom	lsh12
GCF_000450185.2	ST63*	TcdB1a	NZ_AVJG01000039.1	37394	44494	+	NA	NA	NA	NA	NA		USA	DA00154
GCF_000450205.2	ST63*	TcdB1a	NZ_AVJH01000029.1	12734	19834	+	NA	NA	NA	NA	NA		USA	DA00160
GCF_000451725.2	ST63*?	TcdB1a	NZ_AVLX01000019.1	57694	64794	+	NA	NA	NA	NA	NA		USA	P20
GCF_900165375.1	ST66	TcdB1a	NZ_FUQI01000002.1	315581	322681	+	TcdA	NZ_FUQI01000002.1	324031	332163	+	wastewater	United Kingdom	VRECD0185
GCF_900165395.1	ST66	TcdB1a	NZ_FUQO01000005.1	131828	138928	-	TcdA	NZ_FUQO01000005.1	122346	130478	-	wastewater	United Kingdom	VRECD0189
GCF_900165415.1	ST66	TcdB1a	NZ_FUQN01000003.1	275791	282891	-	NA	NA	NA	NA	NA	wastewater	United Kingdom	VRECD0188
GCF_000530795.1	ST67	NA	NA	NA	NA	NA	NA	NA	NA	NA	NA			T23
GCF_900014705.1	ST67	TcdB2	NZ_FANI01000053.1	7136	14236	-	NA	NA	NA	NA	NA	human	Canada	unknown
GCF_000450785.2	ST67	TcdB4	NZ_AVKP01000015.1	27839	34942	+	NA	NA	NA	NA	NA		USA	F314
GCF_001971865.1	ST67	TcdB4	NZ_MTVQ01000001.1	722481	729584	+	TcdA	NZ_MTVQ01000001.1	730933	739065	+	homo sapiens		20100502
GCF_002301465.1	ST67	TcdB4	NZ_MOPY01000050.1	1027	8130	+	TcdA	NZ_MOPY01000050.1	9479	17611	+	human	USA	5544-AH/ST67
GCF_002301525.1	ST67	TcdB4	NZ_MOQC01000028.1	29784	36887	+	TcdA	NZ_MOQC01000028.1	38236	46368	+	human	USA	5550-AH/ST67
GCF_002301615.1	ST67	TcdB4	NZ_MOQI01000042.1	1322	8425	+	TcdA	NZ_MOQI01000042.1	9774	17906	+	human	USA	5558-AH/ST67
GCF_002301715.1	ST67	TcdB4	NZ_MOQN01000074.1	1268	8371	+	TcdA	NZ_MOQN01000074.1	9720	17852	+	human	USA	6583-AH/ST67
GCF_002954305.1	ST67	TcdB4	NZ_LJCM01000008.1	83469	90572	-	TcdA	NZ_LJCM01000008.1	73988	82120	-	homo sapiens	Costa Rica: San Jose	LIBA5757
GCF_004315425.1	ST67	TcdB4	NZ_BIQE01000028.1	28642	35745	+	TcdA	NZ_BIQE01000028.1	37094	45226	+	human	Japan	FD094
GCF_004315685.1	ST67	TcdB4	NZ_BIQR01000045.1	5557	12660	+	TcdA	NZ_BIQR01000045.1	14009	22141	+	human	Japan	FD109
GCF_005502205.1	ST67	TcdB4	NZ_SRMH01000013.1	28792	35895	+	TcdA	NZ_SRMH01000013.1	37244	45376	+	homo sapiens	Japan:Tokyo	CD-B18-123
GCF_900243125.1	ST67	TcdB4	NZ_OEZK01000062.1	83580	90683	-	TcdA	NZ_OEZK01000062.1	74099	82231	-		Belgium	51680
GCF_900687405.1	ST67	TcdB4	NZ_CAACZO010000013.1	83508	90611	-	TcdA	NZ_CAACZO010000013.1	74027	82159	-		United Kingdom	Lei034
GCF_900164025.1	ST7	NA	NA	NA	NA	NA	NA	NA	NA	NA	NA	human	United Kingdom	VRECD0043
GCF_900164095.1	ST7	NA	NA	NA	NA	NA	NA	NA	NA	NA	NA	human	United Kingdom	VRECD0165
GCF_900164465.1	ST7	NA	NA	NA	NA	NA	NA	NA	NA	NA	NA	human	United Kingdom	VRECD0173
GCF_900164475.1	ST7	NA	NA	NA	NA	NA	NA	NA	NA	NA	NA	human	United Kingdom	VRECD0134
GCF_900164645.1	ST7	NA	NA	NA	NA	NA	NA	NA	NA	NA	NA	human	United Kingdom	VRECD0001
GCF_900164665.1	ST7	NA	NA	NA	NA	NA	NA	NA	NA	NA	NA	human	United Kingdom	VRECD0015
GCF_900164745.1	ST7	NA	NA	NA	NA	NA	NA	NA	NA	NA	NA	human	United Kingdom	VRECD0042
GCF_900164765.1	ST7	NA	NA	NA	NA	NA	NA	NA	NA	NA	NA	human	United Kingdom	VRECD0047
GCF_900165185.1	ST7	NA	NA	NA	NA	NA	NA	NA	NA	NA	NA	wastewater	United Kingdom	VRECD0154
GCF_900165485.1	ST7	NA	NA	NA	NA	NA	NA	NA	NA	NA	NA	wastewater	United Kingdom	VRECD0023
GCF_900687715.1	ST7	NA	NA	NA	NA	NA	NA	NA	NA	NA	NA		United Kingdom	lsh38
GCF_900687785.1	ST7	NA	NA	NA	NA	NA	NA	NA	NA	NA	NA		United Kingdom	lsh40
GCF_000531385.1	ST7	TcdB1a	NZ_HF927736.1	23271	30371	+	TcdA	NZ_HF927736.1	31721	39853	+			E16
GCF_000531715.1	ST7	TcdB1a	NZ_HF930113.1	23267	30367	+	TcdA	NZ_HF930113.1	31717	39849	+			T61
GCF_900096265.1	ST7	TcdB1a	NZ_FMMK01000001.1	276416	283516	+	TcdA	NZ_FMMK01000001.1	284866	292998	+	environment	UK	unknown
GCF_900687665.1	ST7	TcdB1a	NZ_CAACZV010000002.1	354512	361612	-	TcdA	NZ_CAACZV010000002.1	345030	353162	-		United Kingdom	lsh30
GCF_901004865.1	ST7	TcdB1a	NZ_CAAJWK010000002.1	40366	47466	+	NA	NA	NA	NA	NA		United Kingdom	clo28
GCF_900164895.1	ST75	NA	NA	NA	NA	NA	TcdA	NZ_FUOL01000004.1	111856	119988	+	human	United Kingdom	VRECD0077
GCF_004313925.1	ST8	NA	NA	NA	NA	NA	NA	NA	NA	NA	NA	human	Japan	FD013
GCF_004314105.1	ST8	NA	NA	NA	NA	NA	NA	NA	NA	NA	NA	human	Japan	FD024
GCF_004317545.1	ST8	NA	NA	NA	NA	NA	NA	NA	NA	NA	NA	human	Japan	FD212
GCF_004319865.1	ST8	NA	NA	NA	NA	NA	TcdA	NZ_BIXA01000079.1	9	8141	+	human	Japan	FD288
GCF_000449145.2	ST8	TcdB1a	NZ_AVHC01000037.1	23669	30769	+	NA	NA	NA	NA	NA		USA	CD51
GCF_000449345.2	ST8	TcdB1a	NZ_AVHS01000027.1	23682	30782	+	NA	NA	NA	NA	NA		USA	CD133
GCF_000449505.2	ST8	TcdB1a	NZ_AVIA01000050.1	37186	44286	+	NA	NA	NA	NA	NA		USA	CD170
GCF_000449765.2	ST8	TcdB1a	NZ_AVIL01000043.1	32816	39916	+	NA	NA	NA	NA	NA		USA	655
GCF_000450065.2	ST8	TcdB1a	NZ_AVJA01000023.1	16304	23404	+	NA	NA	NA	NA	NA		USA	DA00132
GCF_000450465.2	ST8	TcdB1a	NZ_AVJV01000021.1	25932	33032	+	NA	NA	NA	NA	NA		USA	DA00212
GCF_000450605.2	ST8	TcdB1a	NZ_AVKC01000020.1	47694	54794	+	NA	NA	NA	NA	NA		USA	DA00246
GCF_000450825.2	ST8	TcdB1a	NZ_AVKR01000012.1	25857	32957	+	NA	NA	NA	NA	NA		USA	Y10
GCF_000450865.2	ST8	TcdB1a	NZ_AVKT01000013.1	58096	65196	+	NA	NA	NA	NA	NA		USA	Y41
GCF_000450885.2	ST8	TcdB1a	NZ_AVKU01000037.1	16272	23372	+	NA	NA	NA	NA	NA		USA	Y155
GCF_000451405.2	ST8	TcdB1a	NZ_AVLF01000027.1	1010	8110	+	NA	NA	NA	NA	NA		USA	Y312
GCF_000451445.2	ST8	TcdB1a	NZ_AVKW01000049.1	969	8069	+	NA	NA	NA	NA	NA		USA	Y171
GCF_000451685.2	ST8	TcdB1a	NZ_AVLV01000014.1	17910	25010	+	NA	NA	NA	NA	NA		USA	P15
GCF_000451845.2	ST8	TcdB1a	NZ_AVMI01000015.1	25896	32996	+	NA	NA	NA	NA	NA		USA	P36
GCF_001972005.1	ST8	TcdB1a	NZ_MTWD01000001.1	720253	727353	+	TcdA	NZ_MTWD01000001.1	728703	736835	+	homo sapiens		20120020
GCF_002301785.1	ST8	TcdB1a	NZ_MOQQ01000059.1	12427	19527	-	TcdA	NZ_MOQQ01000059.1	2945	11077	-	human	USA	6588-G/ST8
GCF_002301845.1	ST8	TcdB1a	NZ_MOQX01000154.1	387	7487	+	NA	NA	NA	NA	+	human	USA	6594-G/ST8
GCF_002301925.1	ST8	TcdB1a	NZ_MOQS01000027.1	1052	8152	+	TcdA	NZ_MOQS01000027.1	9502	17634	+	human	USA	6600-G/ST8
GCF_002302165.1	ST8	TcdB1a	NZ_MPEY01000010.1	149499	156599	-	TcdA	NZ_MPEY01000010.1	140017	148149	-	human	USA	7459-G/ST8
GCF_002303005.1	ST8	TcdB1a	NZ_MPGO01000071.1	12434	19534	-	TcdA	NZ_MPGO01000071.1	2952	11084	-	human	USA	7490-G/ST8
GCF_002304585.1	ST8	TcdB1a	NZ_MOQZ01000008.1	138137	145237	-	TcdA	NZ_MOQZ01000008.1	128655	136787	-	human	USA	6592-G/ST8
GCF_002812645.1	ST8	TcdB1a	NZ_CP025047.1	644227	651327	+	TcdA	NZ_CP025047.1	652677	660809	+	human	USA:NY	W0003a
GCF_002940885.1	ST8	NA	NA	NA	NA	NA	NA	NA	NA	NA	NA	human	HongKong	4380227
GCF_003932675.1	ST8	TcdB1a	NZ_RQZN01000012.1	5547	12647	+	NA	NA	NA	NA	NA	Homo sapiens	USA:Washington DC	16-347-07886
GCF_004314005.1	ST8	TcdB1a	NZ_BINL01000155.1	1043	8143	-	NA	NA	NA	NA	NA	human	Japan	FD017
GCF_004314045.1	ST8	TcdB1a	NZ_BINN01000059.1	7467	14567	-	NA	NA	NA	NA	NA	human	Japan	FD019
GCF_004314145.1	ST8	TcdB1a	NZ_BINS01000058.1	11904	19004	-	NA	NA	NA	NA	NA	human	Japan	FD026
GCF_004314245.1	ST8	TcdB1a	NZ_BINX01000027.1	27441	34541	+	NA	NA	NA	NA	NA	human	Japan	FD031
GCF_004314405.1	ST8	TcdB1a	NZ_BIOF01000022.1	17659	24759	+	TcdA	NZ_BIOF01000022.1	26109	34241	+	human	Japan	FD040
GCF_004315065.1	ST8	TcdB1a	NZ_BIPM01000026.1	666	7766	+	TcdA	NZ_BIPM01000026.1	9116	17248	+	human	Japan	FD074
GCF_004315085.1	ST8	TcdB1a	NZ_BIPN01000071.1	8263	15363	-	NA	NA	NA	NA	NA	human	Japan	FD075
GCF_004315145.1	ST8	TcdB1a	NZ_BIPQ01000051.1	17591	24691	-	TcdA	NZ_BIPQ01000051.1	8109	16241	-	human	Japan	FD078
GCF_004315165.1	ST8	TcdB1a	NZ_BIPR01000063.1	1527	8627	+	NA	NA	NA	NA	NA	human	Japan	FD079
GCF_004315245.1	ST8	TcdB1a	NZ_BIPV01000018.1	43706	50806	+	NA	NA	NA	NA	NA	human	Japan	FD084
GCF_004315305.1	ST8	TcdB1a	NZ_BIPY01000035.1	26557	33657	-	TcdA	NZ_BIPY01000035.1	17075	25207	-	human	Japan	FD088
GCF_004315485.1	ST8	TcdB1a	NZ_BIQH01000032.1	1059	8159	+	NA	NA	NA	NA	NA	human	Japan	FD097
GCF_004315865.1	ST8	TcdB1a	NZ_BIRA01000043.1	21787	28887	-	TcdA	NZ_BIRA01000043.1	12305	20437	-	human	Japan	FD118
GCF_004315985.1	ST8	TcdB1a	NZ_BIRG01000051.1	18483	25583	-	TcdA	NZ_BIRG01000051.1	9001	17133	-	human	Japan	FD124
GCF_004316105.1	ST8	TcdB1a	NZ_BIRM01000045.1	18078	25178	-	TcdA	NZ_BIRM01000045.1	8596	16728	-	human	Japan	FD130
GCF_004316385.1	ST8	TcdB1a	NZ_BISA01000025.1	27764	34864	+	NA	NA	NA	NA	NA	human	Japan	FD144
GCF_004316505.1	ST8	TcdB1a	NZ_BISG01000056.1	496	7596	+	TcdA	NZ_BISG01000056.1	8843	16975	+	human	Japan	FD151
GCF_004316545.1	ST8	TcdB1a	NZ_BISI01000052.1	17745	24845	-	TcdA	NZ_BISI01000052.1	8263	16395	-	human	Japan	FD153
GCF_004316565.1	ST8	TcdB1a	NZ_BISJ01000047.1	582	7682	+	TcdA	NZ_BISJ01000047.1	9032	17164	+	human	Japan	FD154
GCF_004316805.1	ST8	TcdB1a	NZ_BISV01000026.1	26422	33522	-	TcdA	NZ_BISV01000026.1	16940	25072	-	human	Japan	FD175
GCF_004317305.1	ST8	TcdB1a	NZ_BITU01000152.1	184	7284	-	TcdA	NZ_BITU01000122.1	1323	9455	+	human	Japan	FD200
GCF_004317485.1	ST8	TcdB1a	NZ_BIUD01000075.1	12029	19129	-	TcdA	NZ_BIUD01000075.1	2547	10679	-	human	Japan	FD209
GCF_004317605.1	ST8	TcdB1a	NZ_BIUJ01000074.1	1080	8180	+	NA	NA	NA	NA	NA	human	Japan	FD215
GCF_004317685.1	ST8	TcdB1a	NZ_BIUN01000084.1	9812	16912	-	TcdA	NZ_BIUN01000084.1	330	8462	-	human	Japan	FD220
GCF_004317825.1	ST8	TcdB1a	NZ_BIUU01000028.1	18238	25338	-	TcdA	NZ_BIUU01000028.1	8756	16888	-	human	Japan	FD227
GCF_004317905.1	ST8	TcdB1a	NZ_BIUY01000057.1	229	7329	+	TcdA	NZ_BIUY01000057.1	8679	16811	+	human	Japan	FD231
GCF_004318065.1	ST8	TcdB1a	NZ_BIVG01000141.1	395	7495	-	NA	NA	NA	NA	NA	human	Japan	FD239
GCF_004318745.1	ST8	TcdB1a	NZ_BIWO01000056.1	18290	25390	-	TcdA	NZ_BIWO01000056.1	8808	16940	-	human	Japan	FD276
GCF_004318865.1	ST8	TcdB1a	NZ_BIWU01000079.1	1234	8334	+	TcdA	NZ_BIWU01000079.1	9684	17816	+	human	Japan	FD282
GCF_004318945.1	ST8	TcdB1a	NZ_BIWY01000163.1	371	7471	-	NA	NA	NA	NA	NA	human	Japan	FD286
GCF_004319165.1	ST8	TcdB1a	NZ_BIXJ01000069.1	888	7988	+	NA	NA	NA	NA	NA	human	Japan	FD299
GCF_004319205.1	ST8	TcdB1a	NZ_BIXL01000030.1	481	7581	+	TcdA	NZ_BIXL01000030.1	8931	17063	+	human	Japan	FD301
GCF_004319285.1	ST8	TcdB1a	NZ_BIXP01000074.1	10749	17849	-	TcdA	NZ_BIXP01000074.1	1267	9399	-	human	Japan	FD305
GCF_004319385.1	ST8	TcdB1a	NZ_BIXU01000144.1	377	7477	+	TcdA	NZ_BIXU01000084.1	8596	16728	-	human	Japan	FD310
GCF_004684385.1	ST8	TcdB1a	NZ_SRJS01000094.1	5530	12630	+	NA	NA	NA	NA	NA	human	Australia:VIC	MCD71
GCF_004684395.1	ST8	TcdB1a	NZ_SRJU01000218.1	1233	8333	+	TcdA	NZ_SRJU01000218.1	9683	17815	+	human	Australia:VIC	MCD45
GCF_004684405.1	ST8	TcdB1a	NZ_SRJT01000172.1	1067	8167	+	NA	NA	NA	NA	NA	human	Australia:VIC	MCD49
GCF_004684415.1	ST8	TcdB1a	NZ_SRJV01000230.1	7710	14810	-	NA	NA	NA	NA	NA	human	Australia:VIC	MCD44
GCF_004684565.1	ST8	TcdB1a	NZ_SRKG01000082.1	5662	12762	+	NA	NA	NA	NA	NA	human	Australia:VIC	JIR8556
GCF_004684575.1	ST8	TcdB1a	NZ_SRKI01000058.1	5662	12762	+	TcdA	NZ_SRKI01000058.1	14112	22244	+	human	Australia:VIC	JIR8395
GCF_004684585.1	ST8	TcdB1a	NZ_SRKH01000018.1	5662	12762	+	NA	NA	NA	NA	NA	human	Australia:VIC	JIR8504
GCF_004684655.1	ST8	TcdB1a	NZ_SRKA01000025.1	7741	14841	-	NA	NA	NA	NA	NA	human	USA	DLL3026
[truncated: 1,274 more rows]

## Sheet: Sheet2
Source data underlying Figure 1c
The survival time of mice after i.p. injection of TcdB (1μg/kg)
Column A: Group; Column B: Individual number; Column C: Survival time (hours)
Group	Individual number	Survival time (h)
TcdB1	1	14
TcdB1	2	9
TcdB1	3	13
TcdB1	4	18
TcdB1	5	6
TcdB1	6	10
TcdB2	1	6
TcdB2	2	5
TcdB2	3	10
TcdB2	4	16
TcdB2	5	4
TcdB2	6	8
TcdB3	1	5
TcdB3	2	6
TcdB3	3	11
TcdB3	4	6
TcdB3	5	5
TcdB3	6	17
TcdB4	1	37
TcdB4	2	>120
TcdB4	3	18
TcdB4	4	20
TcdB4	5	32
TcdB4	6	35
TcdB7	1	18
TcdB7	2	13
TcdB7	3	10
TcdB7	4	35
TcdB7	5	47
TcdB7	6	18
TcdB8	1	71
TcdB8	2	>120
TcdB8	3	12
TcdB8	4	>120
TcdB8	5	18
TcdB8	6	36
